# Supplementary material for: A statistical model for the analysis of beta values in DNA methylation studies
Source: BMC Bioinformatics. 2016 Nov 22;17:480. doi: 10.1186/s12859-016-1347-4 (PMC5120494; doi:10.1186/s12859-016-1347-4)
Supplement: Additional file 2 — Contains the rejection rates at CpG sites that were previously reported to be associated with age and/or smoking. (XLSX 64.8 kb) [file 12859_2016_1347_MOESM2_ESM.xlsx]

## Sheet: Zeilinger2013
Gene	CpG	Included in Analysis
SKI	cg09469355	X		# CpGs	# Missings:
SKI	cg08884752	X		187	5
xa	cg12547807	X
xa	cg04885881	X			# p-Values ≤ 10-7
xa	cg21393163	X			RCG	beta	M-value
TMEM51	cg21913886	X		absolute	101	100	101
CAPZB	cg19713429	X		relative	0.554945	0.549451	0.554945
xa	cg27537125	X
HIVEP3	cg15542713					beta regression		M-value regression
HIVEP3	cg24049493	X				rejected	not rejected	rejected	not rejected
xa	cg23090529	X		RCG model regression	rejected	98	3	97	4
xa	cg21140898	X			not rejected	2	79	4	77
SGIP1	cg19406367	X
GNG12	cg25189904	X		Agreement			Cohens Kappa κ
GFI1	cg09662411	X		RCG, beta	RCG, M-value		RCG, beta	RCG, M-value
GFI1	cg18146737	X		0.972527	0.956044		0.944451	0.911013
GFI1	cg12876356	X
GFI1	cg18316974	X
GFI1	cg09935388	X
NOS1AP	cg11231349	X
AVPR1B	cg08709672	X
AVPR1B	cg20295214	X
xa	cg03547355	X
xa	cg17819085	X
xa	cg23079012	X
ANXA4	cg06635952	X
NFE2L2	cg26271591	X
ALPP	cg23667432	X
ALPP	cg03188382
ALPP	cg19713851
xa	cg27241845	X
ALPPL2b	cg03329539	X
ALPPL2b	cg06644428	X
ALPPL2b	cg05951221	X
ALPPL2b	cg21566642	X
ALPPL2b	cg01940273	X
ALPPL2b	cg13193840	X
ZNF385D	cg17024919	X
xa	cg15693572	X
xa	cg23480021	X
xa	cg03274391	X
CSRNP1	cg00501876	X
GPX1	cg18642234	X
CACNA1D	cg15417641	X
CACNA1D	cg00336149	X
CACNA1D	cg21188533	X
GPR15	cg19859270	X
CPOX	cg02657160	X
CCDC48	cg25197194	X
LRRC33	cg08202836	X
HTT	cg21121843	X
xa	cg19719391	X
GALNT7	cg24556382	X
AHRR	cg11554391	X
AHRR	cg17924476	X
AHRR	cg08606254	X
AHRR	cg12806681	X
AHRR	cg03991871	X
AHRR	cg23916896	X
AHRR	cg11902777	X
AHRR	cg01899089	X
AHRR	cg05575921	X
AHRR	cg26703534	X
AHRR	cg01097768	X
AHRR	cg14817490	X
AHRR	cg25648203	X
AHRR	cg21161138	X
AHRR	cg03604011	X
AHRR	cg24090911	X
PDZD2	cg13039251	X
POLK	cg05673882	X
SERINC5	cg26908328	X
PPARGC1B	cg16786458	X
C5orf62	cg14580211	X
xa	cg12513616	X
xa	cg01882991	X
xa	cg06126421	X
xa	cg14753356	X
xa	cg24859433	X
xa	cg15342087	X
VARS	cg17619755	X
VARS	cg10807309
CDKN1A	cg15474579	X
TIAM2	cg00931843	X
INTS1	cg00921574	X
GNA12	cg19717773	X
KIAA0087	cg02451831	X
C7orf41	cg08972170	X
MYO1G	cg19089201	X
MYO1G	cg22132788	X
MYO1G	cg04180046	X
MYO1G	cg12803068	X
MYO1G	cg07826859	X
C7orf40	cg03440944	X
CNTNAP2	cg21322436	X
CNTNAP2	cg25949550	X
CNTNAP2	cg11207515	X
CNTNAP2	cg17372101	X
XKR6	cg12276019	X
xa	cg24540678	X
xa	cg13518625	X
xa	cg19589396	X
xa	cg25305703	X
PTK2	cg12075928	X
ZC3H3	cg26361535	X
xa	cg13787850	X
xa	cg01692968	X
FAM102A	cg13910681	X
xa	cg22539182	X
ARID5B	cg25953130	X
SORBS1	cg27312979	X
SORBS1	cg25421530	X
KCNQ1OT1	cg01744331	X
KCNQ1OT1	cg07123182	X
KCNQ1OT1	cg16556677	X
KCNQ1OT1	cg26963277	X
NAV2	cg04039799	X
SLC43A3	cg09197783	X
xa	cg16611234	X
GPR44	cg19254163	X
LRP5	cg21611682	X
LRP5	cg14624207	X
ARRB1	cg01901332	X
PRSS23	cg11660018	X
PRSS23	cg23771366	X
AMICA1	cg03234777	X
RAD52	cg26282236	X
HNRNPA1	cg02583484	X
NFE2	cg04158018	X
xa	cg23681440	X
PCDH9	cg23126342	X
PCDH9	cg25491122	X
MCF2L	cg06885459	X
RASA3	cg17487894	X
C14orf43	cg01731783	X
C14orf43	cg22851561	X
C14orf43	cg24996979	X
C14orf43	cg10919522	X
C14orf43	cg13976502	X
xa	cg13038618	X
GPR68	cg05875421	X
ITPK1	cg05284742	X
TECPR2	cg06819357	X
ZFYVE21	cg26242531	X
INF2	cg11730703	X
xa	cg01208318	X
TRIM69	cg15022400	X
LOC390594	cg03489965	X
SEMA7A	cg18335991	X
SEMA7A	cg00310412	X
EDC3	cg11152412	X
ANPEP	cg23161492	X
xa	cg05194346	X
ADCY9	cg01207684	X
ITGAL	cg09099830	X
xa	cg03155159	X
HIC1	cg00911794	X
HIC1	cg23621097	X
RARA	cg09858022	X
RARA	cg19572487	X
RARA	cg04956244	X
HAP1	cg16255816	X
HAP1	cg03373393	X
ITGA2B	cg25809905	X
PHOSPHO1	cg21280392	X
STXBP4	cg07465627	X
ARMC7	cg02186444	X
LOC100130933	cg07251887	X
EPB41L3	cg06459104	X
xa	cg00073090	X
MOBKL2A	cg15187398	X
MOBKL2A	cg07381806	X
LINGO3	cg00835193	X
F2RL3	cg03636183	X
CPAMD8	cg15159987	X
CRTC1	cg23973524	X
MAG	cg11902728	X
LGALS7B	cg22649124
RPS5	cg11701312	X
xa	cg16201146	X
ATP9A	cg07339236	X
MIR802	cg00871610	X
NCRNA00114	cg06595162	X
ETS2	cg23110422	X
ADARB1	cg22635096	X
NCF4	cg02532700	X
xa	cg01127300	X

## Sheet: Harlid2014
Gene	CpG	Included in Analysis
GPR15	cg19859270	X		# CpGs	# Missings:
F2RL3	cg03636183	X		215	6
2q37	cg06644428	X
2q37	cg05951221	X			# p-Values ≤ 10-7
2q37	cg21566642	X			RCG	beta	M-value
2q37	cg01940273	X		absolute	103	102	103
AHRR	cg23576855			relative	0.492823	0.488038	0.492823
AHRR	cg05575921	X
AHRR	cg21161138	X				beta regression		M-value regression
6p21	cg06126421	X				rejected	not rejected	rejected	not rejected
ARHGAP25	cg15258980	X		RCG model regression	rejected	100	3	99	4
TM4SF19	cg05445326	X			not rejected	2	104	4	102
CNTNAP2	cg16254309	X
LRRN3	cg09837977	X		Agreement			Cohens Kappa κ
NCAPD3	cg09084200	X		RCG, beta	RCG, M-value		RCG, beta	RCG, M-value
CEBPE	cg15691199	X		0.976077	0.961722		0.952137	0.923429
APBA2	cg21917349	X
LIM2	cg01500140	X
FASLG	cg10161121	X
SLAMF1	cg18881723	X
MYLK	cg13247990	X
TIPARP	cg24262469	X
ORA12	cg02564523	X
ADHFE1	cg01988129	X
APBA2	cg12044210	X
FNDC8	cg09155905	X
AKT3	cg11314684	X
GPR25	cg04983977	X
POU3F1	cg17791651	X
ABTB1	cg03330058	X
SPATA12	cg13745870	X
OR2B6	cg03340878	X
NCBP1	cg14223444	X
LRRC32	cg13633560	X
ZNF384	cg00353953	X
LOC124220	cg26259865	X
HNRPUL1	cg13668129	X
NAc	cg12547807	X
NAc	cg04885881	X
NAc	cg21393163	X
NAc	cg27537125	X
NAc	cg23090529	X
NAc	cg21140898	X
NAc	cg03547355	X
NAc	cg17819085	X
AVPR1B	cg08709672	X
AVPR1B	cg20295214	X
CAPZB	cg19713429	X
GFI1	cg09662411	X
GFI1	cg18146737	X
GFI1	cg12876356	X
GFI1	cg18316974	X
GFI1	cg09935388	X
GNG12	cg25189904	X
HIVEP3	cg15542713
HIVEP3	cg24049493	X
NOS1AP	cg11231349	X
SGIP1	cg19406367	X
SKI	cg09469355	X
SKI	cg08884752	X
TMEM51	cg21913886	X
NAc	cg23079012	X
NAc	cg27241845	X
NAc	cg03329539	X
NAc	cg13193840	X
ALPP	cg23667432	X
ALPP	cg03188382
ALPP	cg19713851
ANXA4	cg06635952	X
NFE2L2	cg26271591	X
NAc	cg15693572	X
NAc	cg23480021	X
NAc	cg03274391	X
CACNA1D	cg15417641	X
CACNA1D	cg00336149	X
CACNA1D	cg21188533	X
CCDC48	cg25197194	X
CPOX	cg02657160	X
CSRNP1	cg00501876	X
GPX1	cg18642234	X
LRRC33	cg08202836	X
ZNF385D	cg17024919	X
NAc	cg19719391	X
GALNT7	cg24556382	X
HTT	cg21121843	X
NAc	cg12513616	X
AHRR	cg26703534	X
AHRR	cg25648203	X
AHRR	cg24090911	X
AHRR	cg23916896	X
AHRR	cg17924476	X
AHRR	cg14817490	X
AHRR	cg12806681	X
AHRR	cg11902777	X
AHRR	cg11554391	X
AHRR	cg08606254	X
AHRR	cg03991871	X
AHRR	cg03604011	X
AHRR	cg01899089	X
AHRR	cg01097768	X
C5orf62	cg14580211	X
PDZD2	cg13039251	X
POLK	cg05673882	X
PPARGC1B	cg16786458	X
SERINC5	cg26908328	X
NAc	cg24859433	X
NAc	cg15342087	X
NAc	cg14753356	X
NAc	cg01882991	X
CDKN1A	cg15474579	X
TIAM2	cg00931843	X
VARS	cg17619755	X
VARS	cg10807309
C7orf40	cg03440944	X
C7orf41	cg08972170	X
CNTNAP2	cg25949550	X
CNTNAP2	cg21322436	X
CNTNAP2	cg17372101	X
CNTNAP2	cg11207515	X
GNA12	cg19717773	X
INTS1	cg00921574	X
KIAA0087	cg02451831	X
MYO1G	cg22132788	X
MYO1G	cg19089201	X
MYO1G	cg12803068	X
MYO1G	cg07826859	X
MYO1G	cg04180046	X
NAc	cg25305703	X
NAc	cg24540678	X
NAc	cg19589396	X
NAc	cg13518625	X
PTK2	cg12075928	X
XKR6	cg12276019	X
ZC3H3	cg26361535	X
NAc	cg13787850	X
NAc	cg01692968	X
FAM102A	cg13910681	X
NAc	cg22539182	X
ARID5B	cg25953130	X
SORBS1	cg27312979	X
SORBS1	cg25421530	X
NAc	cg16611234	X
AMICA1	cg03234777	X
ARRB1	cg01901332	X
GPR44	cg19254163	X
KCNQ1OT1	cg26963277	X
KCNQ1OT1	cg16556677	X
KCNQ1OT1	cg07123182	X
KCNQ1OT1	cg01744331	X
LRP5	cg21611682	X
LRP5	cg14624207	X
NAV2	cg04039799	X
PRSS23	cg23771366	X
PRSS23	cg11660018	X
SLC43A3	cg09197783	X
HNRNPA1	cg02583484	X
NFE2	cg04158018	X
RAD52	cg26282236	X
NAc	cg23681440	X
MCF2L	cg06885459	X
PCDH9	cg25491122	X
PCDH9	cg23126342	X
RASA3	cg17487894	X
NAc	cg13038618	X
NAc	cg01208318	X
C14orf43	cg24996979	X
C14orf43	cg22851561	X
C14orf43	cg13976502	X
C14orf43	cg10919522	X
C14orf43	cg01731783	X
GPR68	cg05875421	X
INF2	cg11730703	X
ITPK1	cg05284742	X
TECPR2	cg06819357	X
ZFYVE21	cg26242531	X
NAc	cg05194346	X
ANPEP	cg23161492	X
EDC3	cg11152412	X
LOC390594	cg03489965	X
SEMA7A	cg18335991	X
SEMA7A	cg00310412	X
TRIM69	cg15022400	X
NAc	cg03155159	X
ADCY9	cg01207684	X
ITGAL	cg09099830	X
ARMC7	cg02186444	X
HAP1	cg16255816	X
HAP1	cg03373393	X
HIC1	cg23621097	X
HIC1	cg00911794	X
ITGA2B	cg25809905	X
LOC100130933	cg07251887	X
PHOSPHO1	cg21280392	X
RARA	cg19572487	X
RARA	cg09858022	X
RARA	cg04956244	X
STXBP4	cg07465627	X
EPB41L3	cg06459104	X
NAc	cg00073090	X
CPAMD8	cg15159987	X
CRTC1	cg23973524	X
LGALS7B	cg22649124
LINGO3	cg00835193	X
MAG	cg11902728	X
MOBKL2A	cg15187398	X
MOBKL2A	cg07381806	X
RPS5	cg11701312	X
NAc	cg16201146	X
ATP9A	cg07339236	X
ADARB1	cg22635096	X
ETS2	cg23110422	X
MIR802	cg00871610	X
NCRNA00114	cg06595162	X
NAc	cg01127300	X
NCF4	cg02532700	X

## Sheet: Florath2014
Gene	CpG	Included in Analysis
ALX3	cg00484358	X		# CpGs	# Missings:
ATP13A2	cg20822990	X		162	6
BMP8A	cg13806070
BMP8A	cg03664992				# p-Values ≤ 10-7
EDARADD	cg09809672	X			RCG	beta	M-value
ERRFI1	cg19560758	X		absolute	152	149	150
FOXE3	cg01281911	X		relative	0.974359	0.955128	0.961538
FOXE3	cg18815943	X
GPR177	cg23078123	X				beta regression		M-value regression
PI4KB	cg01974375	X				rejected	not rejected	rejected	not rejected
RPA2	cg25410668	X		RCG model regression	rejected	149	3	150	2
VWA1	cg08426733	X			not rejected	0	4	0	4
ZYG11A	cg06784991	X
ZYG11A	cg06335143	X		Agreement			Cohens Kappa κ
ZYG11A	cg16015712	X		RCG, beta	RCG, M-value		RCG, beta	RCG, M-value
	cg05308819	X		0.980769	0.987179		0.718072	0.793651
	cg18343474	X
BOK	cg24436906	X
BOK	cg00318320	X
BOK	cg21117668	X
DNAJB2	cg13388731	X
DNER	cg22016779	X
FAM123C	cg23606718	X
FAM123C	cg13381486	X
FHL2	cg06639320	X
FHL2	cg22454769	X
FHL2	cg24079702	X
LOC100132215	cg22197050	X
LOC150786	cg10751726
LOC375196;LOC100271715	cg22158769	X
LOC375196;LOC100271715	cg12206199	X
LOC375196;LOC100271715	cg11176990	X
NEUROD1	cg19711579	X
	cg14674720	X
CCBP2	cg26158023	X
GPR62	cg01844642	X
LIMD1	cg02336827	X
PEX5L	cg13473356	X
PEX5L	cg04894619	X
PODXL2	cg12943155	X
SFMBT1	cg03607117	X
SST	cg00481951	X
STXBP5L	cg07806886	X
TRIM59	cg07553761	X
TRIM59	cg15618978	X
	cg09401099	X
AFAP1	cg15957394	X
GAK	cg03915012	X
GLRA3	cg22747507	X
LDB2	cg08262002	X
ZNF518B	cg16295725	X
ZNF518B	cg23995914	X
	cg05991454	X
	cg12765028	X
	cg05369942	X
ANKRD34B	cg25316339	X
ANKRD34B	cg21800232	X
PDZD2	cg13039251	X
	cg08234504	X
	cg06782035	X
	cg23500537	X
	cg14314729	X
COL11A2	cg18651026	X
ELOVL2	cg16867657	X
ELOVL2	cg24724428	X
ELOVL2	cg21572722	X
SCGN	cg06493994	X
SOBP	cg03350900	X
TNXB	cg03236802	X
	cg17885226	X
	cg22273555	X
	cg05316627	X
	cg20052760	X
C7orf13;RNF32	cg00292135	X
KLF14	cg08097417	X
KLF14	cg07955995	X
KLF14	cg14361627	X
KLF14	cg22285878	X
KLF14	cg20426994	X
PRRT4	cg12534424	X
SP8	cg18064714	X
VGF	cg04084157	X
VGF	cg21186299	X
	cg04427498	X
	cg08540945	X
GRHL2	cg23973429	X
NEFM	cg07502389	X
NEFM	cg18898125	X
NRBP2	cg21709871	X
PENK	cg16419235	X
	cg13649056	X
BLOC1S2	cg23341182	X
HTR7	cg06291867	X
LOC100128811;GPR158	cg16541931	X
	cg10804656	X
	cg25427880	X
ATG2A	cg06943835	X
FAM181B	cg13806741	X
KLHL35	cg08160331	X
NRIP3	cg23091758
SCN4B	cg16061228	X
SLC25A22	cg07080372	X
SYT7	cg12189835	X
TEAD1	cg04940570	X
	cg23744638	X
C1R	cg11751101
CPM	cg25778262	X
HOXC4	cg18473521	X
LAG3	cg01820374	X
LRRC23;ENO2	cg04604946	X
PRMT8	cg08622677	X
	cg01528542	X
FAM123A	cg07920503	X
CHGA	cg15480367	X
FOXG1	cg25078444	X
KIAA1409	cg00741624	X
TMEM179	cg10281977	X
ZFYVE21	cg14977938	X
	cg03032497	X
ADAMTS17	cg07394446	X
ANKRD34C	cg02018902	X
ANKRD34C	cg03399905	X
BRUNOL6	cg21801378	X
BRUNOL6	cg20809087	X
GREM1	cg21296230	X
OCA2	cg21567504	X
OTUD7A	cg04875128	X
OTUD7A	cg01763090	X
SCG3	cg16717122	X
SYNM	cg27569300	X
SYNM	cg01348004	X
SYNGR3	cg11220950	X
ZNF423	cg00448560	X
ZNF423	cg04208403	X
	cg07082267	X
BCL6B	cg10137837	X
CACNA1G	cg11071401	X
CBX4	cg22353329	X
DNAI2	cg14973055	X
EIF1	cg22156456	X
GRIN2C	cg00439658	X
IFI35	cg08090640	X
PPM1E	cg19401340	X
PPM1E	cg26161329	X
PPM1E	cg16477091	X
SLC6A4	cg14692377	X
	cg20273670	X
	cg03259243
CCDC102B	cg19283806	X
EPHX3	cg14556683	X
IL4I1	cg05213896	X
NWD1	cg19784428	X
ZNF599	cg16644497	X
	cg17110586	X
	cg05619598	X
	cg24436715	X
HM13	cg02151301	X
SLC12A5	cg07547549	X
TOX2	cg19593767	X
	cg22682811	X
APOL1	cg08415592	X
APOL1	cg18448426	X

## Sheet: Teschendorff2010
Gene	CpG	Included in Analysis
NCOR2	cg22580512	X		# CpGs	# Missings:
SCGN	cg06493994	X		589	53
ASPA	cg02228185	X
NHLRC1	cg22736354	X			# p-Values ≤ 10-7
FLJ36268	cg21120249	X			RCG	beta	M-value
EDARADD	cg09809672	X		absolute	334	332	330
GUSB	cg18219226			relative	0.623134	0.619403	0.615672
FUT3	cg17471102	X
PRKG2	cg16744741	X				beta regression		M-value regression
DKFZP566N034	cg15297650	X				rejected	not rejected	rejected	not rejected
PHKG1	cg05724065	X		RCG model regression	rejected	322	11	323	10
CSNK1D	cg19761273	X			not rejected	10	193	7	196
IPO8	cg19722847	X
TMOD2	cg13486556			Agreement			Cohens Kappa κ
KLF14	cg04528819	X		RCG, beta	RCG, M-value		RCG, beta	RCG, M-value
ERRFI1	cg19560758	X		0.960821	0.968284		0.916824	0.932796
SCOTIN	cg14494596	X
PDE4C	cg17861230	X
EMP2	cg00451635	X
FBN3	cg20797216	X
C10orf82	cg07621046	X
PHKG1	cg19759064	X
CHD1L	cg11120551	X
BRUNOL6	cg21801378	X
LAG3	cg01820374	X
CYB561D1	cg17034109	X
HSD3B7	cg10917602	X
HIVEP2	cg22858308	X
PTGDS	cg00563932	X
GREM1	cg21296230	X
HSP90AB1	cg00651216	X
NDUFS5	cg07388493	X
PARVG	cg19863740	X
GCM2	cg02844545	X
ELN	cg05822532	X
ANGPTL2	cg09427311	X
SEMA7A	cg14093936	X
ITGA2B	cg25809905	X
MLNR	cg02620013	X
RHPN2	cg01580888	X
FZD9	cg20692569	X
FAM19A4	cg13921352	X
PARP3	cg12554573	X
KCNK12	cg27320127	X
PXN	cg16785344	X
CHFR	cg17524886	X
HTR2A	cg00308665	X
CHFR	cg21232015	X
GLRA1	cg14319409	X
GBP1	cg13406950
SLC19A1	cg07658590	X
M-RIP	cg24170090	X
SOX2	cg15105987
C10orf116	cg12261786	X
CDH12	cg10303842	X
CCL2	cg11860203	X
CUL5	cg00047050	X
CORO7	cg19168338	X
KCNC3	cg06572160
GEFT	cg02364642	X
MRPL55	cg09462576	X
BLOC1S2	cg26610808	X
BMP8A	cg03664992
ABHD14A	cg04474832	X
NPTX2	cg00548268	X
GLDC	cg17009433	X
VGF	cg04084157	X
GFOD1	cg00194146	X
KCNS1	cg06288351	X
SORBS3	cg17142470	X
JUB	cg27601516	X
MGC13040	cg20346726	X
LGP1	cg08468689	X
SCAP	cg26614073	X
DKFZp686I15217	cg05501682	X
IGSF9	cg19111262
SOX8	cg21530890	X
ACOT11	cg21448423
CSNK1E	cg01441777	X
TXK	cg02600394	X
GLRA1	cg00059225	X
SSRP1	cg01511567	X
ENTPD5	cg12774845	X
GIT1	cg05379350	X
TCF15	cg06143901	X
MPP6	cg13931228	X
C7orf26	cg27508071	X
CELSR1	cg06268694	X
DDX19B	cg14244577	X
NDRG2	cg18081258	X
PGLYRP2	cg07408456	X
SAMD10	cg03224418	X
RBM35B	cg20264732	X
GRIA2	cg25148589	X
SNRPN	cg25978208	X
PIK3CD	cg20994801	X
CD83	cg16273597	X
TCEA2	cg01293143	X
PBX4	cg19996355	X
GGT1	cg22764925	X
CBX2	cg22892904	X
SOX1	cg06675478	X
C10orf27	cg01560871	X
BST2	cg16363586	X
BTBD2	cg26927807	X
VMP	cg12457773	X
CDK9	cg08999352
FAM46B	cg16352283	X
DOCK9	cg04836038	X
LTBR	cg15784615	X
C3orf18	cg23320649	X
CREB5	cg10822172	X
TBC1D10A	cg27060381	X
NAGA	cg27187881	X
PPARGC1B	cg16786458	X
MMAA	cg25421002	X
AK1	cg11714502	X
ZNF512	cg01464985	X
CORO6	cg06038133	X
DLX5	cg00503840	X
HRH3	cg08186362	X
GUCY1B2	cg24821554	X
POMGNT1	cg04036898	X
PSMD6	cg01808508	X
CARD15	cg26954174	X
MGC23244	cg20790056	X
IRX5	cg05266781	X
ELN	cg27360098
CCDC59	cg13159566	X
POLD4	cg09706243	X
RNF190	cg16008138	X
KCNG3	cg27553955	X
CHGA	cg12422450	X
RPL3L	cg01797043	X
STEAP4	cg00564163	X
CECR6	cg12373771	X
KIF5A	cg18628483	X
ECOP	cg08655844	X
PRAC	cg12374721	X
GRB14	cg22380033	X
FIGN	cg06564900	X
TP73	cg00565688	X
PDCD1LG2	cg07211259	X
CDKN2B	cg06421800
AFAP	cg15957394	X
SET	cg11628487	X
ABTB1	cg03330058	X
C9orf64	cg02654291	X
TNFRSF7	cg11384427	X
GPR78	cg10189695	X
FLJ25143	cg10334385	X
PDZK1IP1	cg07810156
CBX7	cg23124451	X
FLJ42486	cg03734874	X
RHBDD1	cg10523019	X
DCTN1	cg01753375	X
PKN1	cg19103609	X
PLAT	cg12091331	X
IL17RC	cg07705835	X
PRKAR1A	cg21256649	X
ITGAX	cg26233914	X
RASSF2	cg19614321	X
FRG1	cg01737532
STAT5A	cg03001305	X
NMUR1	cg00143376	X
NAGS	cg00462994	X
OBFC2B	cg02153528	X
ACY1	cg03891319	X
IFI35	cg08090640	X
MGC13040	cg00202702	X
SFXN4	cg23274030	X
PSME1	cg25268718	X
KCNQ4	cg06885782	X
NPTX2	cg12799895
C1QTNF6	cg26143719	X
CPLX2	cg19885761	X
RSNL2	cg01777397	X
B3GNT3	cg23771661	X
PNPLA2	cg22016649	X
GP5	cg13185177	X
BRDG1	cg04398282	X
ROR2	cg25766046	X
SIM1	cg11540692	X
FLT1	cg01899253	X
C3orf18	cg14035045	X
ADAMTSL5	cg04601137	X
ALOX5	cg18809289	X
CCRK	cg16386080	X
PHOX2A	cg18722841	X
CPXCR1	cg06590711
FLJ90650	cg25044651	X
SLC22A17	cg19573166	X
HES6	cg15319457	X
CMKLR1	cg06933965	X
SDS	cg04123409	X
ERBB3	cg19258882	X
RHD	cg24857721
MYOD1	cg18555440	X
SOX14	cg03811478
CMTM5	cg00174500	X
PEX10	cg20664247	X
HTR7	cg06291867	X
CLTB	cg24735937	X
PCDHB2	cg10887021	X
HOXB5	cg01405107	X
ALOX15B	cg12343777	X
HS3ST2	cg19064258	X
MAN1C1	cg04631202	X
EPB49	cg04662594	X
RHOD	cg12473775	X
SST	cg02164046	X
PLAC2	cg16483916	X
C1orf21	cg05135156	X
ALOX15B	cg15799267	X
PLOD2	cg25250358	X
CADPS	cg21458907	X
TUBB4	cg15677294	X
SH3GL2	cg17977409	X
PSMA7	cg08833432	X
AP1G2	cg25832796	X
CAMKK1	cg23668631	X
GSS	cg08743392	X
SLC27A3	cg21279955	X
PDE4C	cg13899108	X
PIB5PA	cg18053607	X
CX3CL1	cg15195412	X
EVC2	cg15305511	X
IRF8	cg24826867	X
APOE	cg14123992	X
ALDH1A2	cg03365437	X
RAB32	cg23833452	X
CLCN6	cg05228408	X
NEF3	cg18267374	X
ATP8A2	cg18236477	X
DES	cg18182399	X
MICAL1	cg05949660	X
FLJ20232	cg03972838	X
TOM1L1	cg27210390	X
PTRF	cg14070162	X
GAP43	cg20914508	X
GLYCTK	cg17386185	X
TNF	cg04425624	X
FOXE3	cg18815943	X
SH2D4A	cg22708914	X
HSPBP1	cg17749456
TYROBP	cg20267005	X
BDH2	cg11469321	X
CD37	cg10037005	X
CYLN2	cg08695830	X
MRGPRF	cg22933847	X
CCL20	cg21643045	X
SEMA6A	cg12928668	X
SYNC1	cg05342835	X
SULT1C2	cg10236239	X
GSTP1	cg22224704	X
KCNC4	cg05675373	X
ACP6	cg01377755
C1QDC1	cg21369988	X
CTGF	cg24311382	X
CSNK1E	cg01346718	X
LOC284837	cg01605783	X
CDKN2B	cg19764407
IMPA1	cg11726593
ERBB2	cg11993754	X
SOD3	cg10307548	X
DMBX1	cg08032971	X
SLC43A3	cg23547429	X
FAM104A	cg22195268	X
FIBP	cg26453990	X
DHRS4L2	cg20812929
PDGFD	cg08596000	X
SOX1	cg22303211
LCTL	cg25665697	X
AGA	cg00398048	X
NR2F2	cg08370996	X
PTGER3	cg15201877	X
NTS	cg08888956	X
CD3D	cg07728874	X
DMXL1	cg04856203	X
NULP1	cg01161216	X
FBLN2	cg00201234	X
IL1B	cg15836722	X
SEMA3C	cg11051843	X
UNC84A	cg22972055	X
VWF	cg27347104	X
SYT1	cg22333868	X
NOTCH4	cg14700707	X
ACOX2	cg13705284	X
AHNAK	cg19764555	X
COL6A3	cg00573606	X
THRB	cg24120841	X
FBN2	cg25084878	X
KLF2	cg26842024	X
GYPC	cg17105014	X
GGTL4	cg01457622
ODF3L1	cg00622552	X
RUNX3	cg24019564	X
SPATA13	cg03126490	X
PDIK1L	cg22436229	X
YTHDF1	cg24092253	X
GUCY1A2	cg23984434	X
SFRP1	cg22418909	X
SOAT1	cg02275294	X
CHRNA3	cg22670733
CALCOCO1	cg16847051	X
RNPEPL1	cg00497251	X
RASSF4	cg17324128	X
CCDC62	cg08775774	X
ATP8A2	cg12111714	X
TK1	cg22061523	X
LOC284948	cg10203483	X
FAM3C	cg14175438	X
PTMS	cg08146221	X
TSPAN16	cg17496921	X
FLJ22746	cg26154999	X
CST7	cg09971811	X
DIRAS3	cg13697378	X
KIF27	cg00426963	X
NOTCH2NL	cg11718090
SEZ6L	cg21353232	X
ANLN	cg25028542	X
LY9	cg18920397
CD3D	cg24841244	X
CHML	cg15775914	X
EGFL7	cg05037688
FBXO39	cg02613386
DLX5	cg16924616	X
CD44	cg20143092	X
PITPNA	cg11719157	X
PPP3CC	cg23659398
SNN	cg09816471	X
VPS18	cg02071305	X
ZNF540	cg27389185	X
OPRL1	cg14436426	X
OPRM1	cg22719623	X
SNX4	cg27440834	X
TCN2	cg04081402	X
ITGB7	cg19812619
DPYSL3	cg21835622
SOAT2	cg23841186	X
B3GALT6	cg19945840	X
ZDHHC5	cg13473383	X
C3orf28	cg17133388	X
SLC15A3	cg21992250	X
PRIC285	cg04300115	X
XCL1	cg04616963
KCNC2	cg18573383	X
FXN	cg07158339	X
ZNF606	cg12259537	X
CD3Z	cg09554443	X
LOC221091	cg15538427	X
HCFC1R1	cg02062650	X
FLJ34503	cg19815376	X
SIT1	cg15518883	X
RLN3R2	cg08403419	X
LIMD1	cg04037228	X
TREM1	cg06196379	X
BLR1	cg25087423	X
SLC25A1	cg00747849	X
LOC284837	cg00546897	X
RNF186	cg09195271
TXK	cg20981615	X
SLC10A4	cg08209133	X
ARL3	cg10872209	X
GPR84	cg21969640
ZIC3	cg25410053
CARD9	cg02516189	X
LAMB1	cg10064162	X
ADRB1	cg14826456	X
LY9	cg01367992	X
UNC13B	cg02096633	X
TRIM58	cg07533148	X
ZNF394	cg05575043	X
PPP6C	cg00620024	X
CBFA2T3	cg13745346	X
FOXD4L4	cg07485588
SCLY	cg14601560	X
TIMP3	cg24080529	X
DNM3	cg23391785	X
ATP2C1	cg04167054	X
CTSG	cg24777950	X
C20orf121	cg00431114	X
UNC13D	cg15177359	X
XYLB	cg12340144	X
IDH1	cg07915542	X
GPR25	cg21870884	X
MAPKAP1	cg11299964	X
RAB32	cg04113075	X
TREM2	cg01980222	X
PDIA5	cg10098541	X
SLC1A1	cg04711050	X
FOXM1	cg18470891	X
LGP1	cg13053608	X
NT5C2	cg24692964
CTSZ	cg23679724	X
GABRG2	cg09220361	X
LRRN3	cg09837977	X
DHX30	cg14758413	X
CGB8	cg04115602
C3orf9	cg17421623	X
DNTT	cg24949488	X
JAG2	cg05335315	X
NUDT14	cg00105253	X
	cg15121304	X
ACOT11	cg10266490	X
FOXC1	cg04504095	X
GPI	cg26986236	X
BNC1	cg17051321	X
SEMA6B	cg10052840	X
ACOX2	cg22012981	X
LOXL1	cg14435807	X
C19orf35	cg01129847	X
GPR97	cg12125117	X
TMEM44	cg27033479	X
WISP2	cg00240880	X
STAG2	cg16243644
SOX21	cg11208483
PRTFDC1	cg09072120	X
RNASE3	cg15910079
HIVEP3	cg16685388	X
CCDC38	cg25229172	X
GALNT12	cg05593325	X
FLJ42486	cg00107187	X
IRF2BP1	cg17085299	X
CCNDBP1	cg12113132	X
GUCY1B2	cg16692277	X
GPR68	cg21700166	X
CHCHD1	cg23392730	X
SYK	cg02608019	X
RENBP	cg23282949
THRAP2	cg12113819	X
RASSF6	cg03996822	X
SCGN	cg16954341	X
RAMP3	cg02417264
NPY5R	cg18438777	X
SH2D3A	cg15055101	X
HACE1	cg22313025	X
KAZALD1	cg15302379	X
ZFYVE9	cg01172972	X
ACVR1	cg16682903	X
GPC2	cg18691434	X
DIP2C	cg04586563	X
ARF5	cg15802323	X
C2orf7	cg13415850	X
F2RL2	cg08241785	X
CHST13	cg22919728	X
GLRX	cg03852144	X
SUOX	cg06495347	X
MPO	cg04988978	X
ELA2	cg07239938	X
GSTP1	cg25025243
TRAPPC2	cg24714666
KIAA0980	cg09088834	X
GPR109A	cg12014417
PLEKHF1	cg05512099	X
SLC35A3	cg06426831	X
AGPAT6	cg09915099	X
PTK6	cg21484834	X
HCRT	cg19965511	X
FNDC5	cg25870263	X
CHRNA5	cg22563815	X
ATG12	cg26233209	X
FBXO6	cg10667970	X
RNF138	cg27556566	X
ZNF577	cg16731240	X
ABHD14A	cg18328933	X
CD3G	cg15880738	X
BAMBI	cg16408970	X
COBLL1	cg02537909	X
ZNF501	cg04389838	X
GDA	cg08768421	X
LOC168850	cg08137040	X
APOBEC3G	cg04286933
SLC19A3	cg25713185	X
TFR2	cg10681065	X
CXCL5	cg04559909	X
GATA4	cg09626984	X
ZNF696	cg24107665	X
STK24	cg10057295	X
C1QTNF3	cg18752880	X
TPTE	cg08538752	X
ARL3	cg18151487	X
SLAMF1	cg20535085	X
CDH1	cg17655614	X
CD164L2	cg05436231	X
FHOD1	cg27062617	X
TOP1MT	cg12188860	X
INT1	cg06942110	X
MGMT	cg16698623	X
TNK2	cg01962086	X
KLRG1	cg14913610	X
CD1D	cg13765621	X
EPHA7	cg00044245	X
BPHL	cg21182407	X
FBXL13	cg22799850	X
GPR176	cg17497271	X
RCBTB2	cg25165199	X
HS6ST3	cg00303548	X
GOLGA2	cg25590938	X
P2RXL1	cg05442902	X
CD226	cg13164537	X
ZPBP2	cg05330360	X
KCNS3	cg20940661	X
ALX4	cg04549333	X
PIB5PA	cg27324619	X
CKM	cg19154438	X
ACTL6B	cg08572611	X
LOC161247	cg22918700	X
CYHR1	cg04794268	X
EDN2	cg27238470	X
LHFPL2	cg06759890	X
TRIM3	cg19219366	X
LSM7	cg05163057	X
CSF3R	cg07285167	X
CXCR6	cg25226014	X
DIRAS3	cg21808053	X
PCGF5	cg17001035	X
PENK	cg04598121	X
TFDP1	cg05516537	X
CCDC37	cg00891278	X
SSTR2	cg21547708	X
TDRD5	cg12277666	X
S100A9	cg16139316	X
DHX37	cg00910168	X
RGS7	cg21303386	X
LEPREL2	cg18881269	X
NUMBL	cg08450982	X
ARRDC1	cg26374101	X
SLC15A1	cg10694152	X
FLJ00060	cg03602500	X
SLC6A12	cg20938359	X
TBX3	cg10530281	X
RTN4R	cg08557686	X
FOXD4L1	cg08451957	X
RORC	cg18149207	X
2003-09-01	cg25459323	X
FGF1	cg19954000	X
PNPLA2	cg24427660	X
SPAG7	cg12815142	X
ACADM	cg27478651	X
OGG1	cg25415932	X
SCARA3	cg13351161	X
KCNH8	cg24997944	X
EVPL	cg24697031
ANKMY2	cg25778479	X
LHX3	cg20300246	X
ZFR	cg13954292	X
HMGN3	cg13176979	X
GALNT14	cg22395019	X
DRD2	cg12758687	X
CACNA1C	cg25519930	X
MUS81	cg04042106
CLCN2	cg22613010	X
FLJ45717	cg23695504	X
OTEX	cg27250462
NKG7	cg10126923	X
IL10RA	cg01697865	X
FLJ10945	cg13269407	X
NCF2	cg09076123	X
LOC132321	cg03916421	X
HOXB3	cg12910797	X
GPR6	cg26252167	X
MEG3	cg16567044	X
NXPH3	cg06405206	X
ALDH3B1	cg15322932	X
MEGF10	cg06940792	X
SPOCK2	cg01861509	X
KCNQ1	cg12949760	X
ZNF540	cg03975694	X
ELOF1	cg23760945	X
PCDHB15	cg11368643	X
PRF1	cg09914304	X
TTC4	cg02255609	X
GATA4	cg20279283	X
PECAM1	cg03886110
FSTL1	cg20114394	X
HIPK3	cg05501357	X
C9orf93	cg21927363	X
TBX5	cg10281002	X
L3MBTL4	cg17688525	X
AQP1	cg20176648	X
BRCA2	cg12836863	X
RAB32	cg14889768	X
GATAD2B	cg01402255	X
FLJ33790	cg16547529	X
GGTLA4	cg13424446
CIDEB	cg13840968	X
PRICKLE2	cg22083047	X
C21orf63	cg27544190	X
