# Supplementary material for: A statistical model for the analysis of beta values in DNA methylation studies
Source: BMC Bioinformatics. 2016 Nov 22;17:480. doi: 10.1186/s12859-016-1347-4 (PMC5120494; doi:10.1186/s12859-016-1347-4)
Supplement: Additional file 3 — R package mboostDevel. (GZ 2038 kb) [file 12859_2016_1347_MOESM3_ESM.gz]

Archive with 121 entries (111 files):
- mboostDevel/DESCRIPTION
- mboostDevel/NAMESPACE
- mboostDevel/R
- mboostDevel/R/AAA.R
- mboostDevel/R/bkronecker.R
- mboostDevel/R/bl.R
- mboostDevel/R/bmono.R
- mboostDevel/R/bmrf.R
- mboostDevel/R/bolscw.R
- mboostDevel/R/brad.R
- mboostDevel/R/btree.R
- mboostDevel/R/buser.R
- mboostDevel/R/confint.R
- mboostDevel/R/control.R
- mboostDevel/R/crossvalidation.R
- mboostDevel/R/family.R
- mboostDevel/R/helpers.R
- mboostDevel/R/mboost.R
- mboostDevel/R/methods.R
- mboostDevel/R/plot.R
- mboostDevel/R/stabsel.R
- mboostDevel/R/survival.R
- mboostDevel/build
- mboostDevel/build/vignette.rds
- mboostDevel/cleanup
- mboostDevel/inst
- mboostDevel/inst/CITATION
- mboostDevel/inst/India_quantiles.R
- mboostDevel/inst/NEWS.Rd
- mboostDevel/inst/birds_Biometrics.R
- mboostDevel/inst/cache
- mboostDevel/inst/cache/bodyfat_benchmarks.rda
- mboostDevel/inst/cache/curve_estimation.rda
- mboostDevel/inst/cache/mboost_illustrations_benchmarks.R
- mboostDevel/inst/cache/wpbc_benchmarks.rda
- mboostDevel/inst/cache/wpbc_survivalbenchmarks.rda
- mboostDevel/inst/doc
- mboostDevel/inst/doc/SurvivalEnsembles.R
- mboostDevel/inst/doc/SurvivalEnsembles.Rnw
- mboostDevel/inst/doc/SurvivalEnsembles.pdf
- mboostDevel/inst/doc/mboost.R
- mboostDevel/inst/doc/mboost.Rnw
- mboostDevel/inst/doc/mboost.pdf
- mboostDevel/inst/doc/mboost_illustrations.R
- mboostDevel/inst/doc/mboost_illustrations.Rnw
- mboostDevel/inst/doc/mboost_illustrations.pdf
- mboostDevel/inst/doc/mboost_tutorial.R
- mboostDevel/inst/doc/mboost_tutorial.Rnw
- mboostDevel/inst/doc/mboost_tutorial.pdf
- mboostDevel/inst/india_additive.R
- mboostDevel/inst/india_analysis.R
- mboostDevel/inst/india_blackboost.R
- mboostDevel/inst/india_fit.R
- mboostDevel/inst/india_helpfunc.R
- mboostDevel/inst/india_plots.R
- mboostDevel/inst/india_preproc.R
- mboostDevel/inst/india_rqss.R
- mboostDevel/inst/india_rqssResults.R
- mboostDevel/inst/india_rqss_lambdaOptFunc.R
- mboostDevel/inst/india_stumps.R
- mboostDevel/inst/india_summary.R
- mboostDevel/inst/india_vcm.R
- mboostDevel/inst/mboost_Bioinf.R
- mboostDevel/inst/readAML_Bullinger.R
- mboostDevel/man
- mboostDevel/man/FP.Rd
- mboostDevel/man/Family.Rd
- mboostDevel/man/IPCweights.Rd
- mboostDevel/man/baselearners.Rd
- mboostDevel/man/blackboost.Rd
- mboostDevel/man/boost_family-class.Rd
- mboostDevel/man/confint.Rd
- mboostDevel/man/control.Rd
- mboostDevel/man/cvrisk.Rd
- mboostDevel/man/gamboost.Rd
- mboostDevel/man/glmboost.Rd
- mboostDevel/man/helper.Rd
- mboostDevel/man/mboost.Rd
- mboostDevel/man/mboost_package.Rd
- mboostDevel/man/methods.Rd
- mboostDevel/man/plot.Rd
- mboostDevel/man/stabsel.Rd
- mboostDevel/man/survFit.Rd
- mboostDevel/src
- mboostDevel/src/Makevars
- mboostDevel/src/mboost.c
- mboostDevel/tests
- mboostDevel/tests/Examples
- mboostDevel/tests/Examples/mboost-Ex.Rout.save
- mboostDevel/tests/Examples/mboostDevel-Ex.Rout.save
- mboostDevel/tests/birds_Biometrics.R
- mboostDevel/tests/birds_Biometrics.Rout.save
- mboostDevel/tests/bugfixes.R
- mboostDevel/tests/bugfixes.Rout.save
- mboostDevel/tests/regtest-baselearner.R
- mboostDevel/tests/regtest-baselearner.Rout.save
- mboostDevel/tests/regtest-blackboost.R
- mboostDevel/tests/regtest-blackboost.Rout.save
- mboostDevel/tests/regtest-family.R
- mboostDevel/tests/regtest-family.Rout.save
- mboostDevel/tests/regtest-gamboost.R
- mboostDevel/tests/regtest-gamboost.Rout.save
- mboostDevel/tests/regtest-glmboost.R
- mboostDevel/tests/regtest-glmboost.Rout.save
- mboostDevel/tests/regtest-hatmatrix.R
- mboostDevel/tests/regtest-hatmatrix.Rout.save
- mboostDevel/tests/regtest-inference.R
- mboostDevel/tests/regtest-inference.Rout.save
- mboostDevel/vignettes
- mboostDevel/vignettes/SurvivalEnsembles.Rnw
- mboostDevel/vignettes/SurvivalEnsembles.Rout.save
- mboostDevel/vignettes/boost.bib
- mboostDevel/vignettes/jmlr2e.sty
- mboostDevel/vignettes/mboost.Rnw
- mboostDevel/vignettes/mboost.Rout.save
- mboostDevel/vignettes/mboost_illustrations.Rnw
- mboostDevel/vignettes/mboost_illustrations.Rout.save
- mboostDevel/vignettes/mboost_tutorial.Rnw
- mboostDevel/vignettes/mboost_tutorial.Rout.save
- mboostDevel/vignettes/mboost_tutorial.bib
- mboostDevel/vignettes/setup.R
