# Supplementary material for: A statistical model for the analysis of beta values in DNA methylation studies
Source: BMC Bioinformatics. 2016 Nov 22;17:480. doi: 10.1186/s12859-016-1347-4 (PMC5120494; doi:10.1186/s12859-016-1347-4)
Supplement: Additional file 3 — R package mboostDevel. (GZ 2038 kb) [file 12859_2016_1347_MOESM3_ESM.gz › mboostDevel/DESCRIPTION]

Package: mboostDevel
Title: Model-Based Boosting
Version: 2.6-0
Date: 2015-xx-yy
Authors@R: c(person("Torsten", "Hothorn", role = "aut"),
             person("Peter", "Buehlmann", role = "aut"),
             person("Thomas", "Kneib", role = "aut"),
             person("Matthias", "Schmid", role = "aut"),
             person("Benjamin", "Hofner", role = c("aut", "cre"),
	            email = "benjamin.hofner@fau.de"),
             person("Fabian", "Sobotka", role = "ctb"),
             person("Fabian", "Scheipl", role = "ctb"))
Description: Functional gradient descent algorithm
  (boosting) for optimizing general risk functions utilizing
  component-wise (penalised) least squares estimates or regression
  trees as base-learners for fitting generalized linear, additive
  and interaction models to potentially high-dimensional data.
Depends: R (>= 2.14.0), methods, stats, parallel, stabs (>= 0.5-0)
Imports: Matrix, survival, splines, lattice, nnls, quadprog, utils,
        graphics, grDevices
Suggests: party (>= 1.0-3), TH.data, MASS, fields, BayesX, gbm,
        mlbench, RColorBrewer, rpart (>= 4.0-3), randomForest, nnet
LazyData: yes
License: GPL-2
BugReports: https://github.com/hofnerb/mboost/issues
URL: http://mboost.r-forge.r-project.org/,
        https://github.com/hofnerb/mboost
Packaged: 2016-09-10 17:29:12 UTC; schmid
Author: Torsten Hothorn [aut],
  Peter Buehlmann [aut],
  Thomas Kneib [aut],
  Matthias Schmid [aut],
  Benjamin Hofner [aut, cre],
  Fabian Sobotka [ctb],
  Fabian Scheipl [ctb]
Maintainer: Benjamin Hofner <benjamin.hofner@fau.de>
