# Supplementary material for: A statistical model for the analysis of beta values in DNA methylation studies
Source: BMC Bioinformatics. 2016 Nov 22;17:480. doi: 10.1186/s12859-016-1347-4 (PMC5120494; doi:10.1186/s12859-016-1347-4)
Supplement: Additional file 3 — R package mboostDevel. (GZ 2038 kb) [file 12859_2016_1347_MOESM3_ESM.gz › mboostDevel/R/family.R]

setClass("boost_family", representation = representation(
  ngradient  = "function",
  risk       = "function",
  Fisher     = "function",
  offset     = "function",
  check_y    = "function",
  weights    = "function",
  nuisance   = "function",
  response   = "function",
  rclass     = "function",
  name       = "character",
  charloss   = "character"
))

setClass("boost_family_glm", contains = "boost_family",
         representation = representation(
           fW      = "function"
         ))

setMethod("show", "boost_family", function(object) {
  cat("\n\t", object@name, "\n\n")
  cat("Loss function:", object@charloss, "\n")
})

Family <- function(ngradient, loss = NULL, risk = NULL, Fisher = NULL,
                   offset = function(y, w)
                     optimize(risk, interval = range(y), y = y, w = w)$minimum,
                   check_y = function(y) y,
                   weights = c("any", "none", "zeroone", "case"),
                   nuisance = function() return(NA),
                   name = "user-specified", fW = NULL,
                   response = function(f) NA,
                   rclass = function(f) NA)
{
  
  if (is.null(loss)) {
    charloss <- ""
    stopifnot(!is.null(risk))
  } else {
    charloss <- paste(deparse(body(loss)), "\n")
  }
  if (is.null(Fisher)){
    Fisher <- function(){return("no Fisher information available for this familiy")}
  }
  if (is.null(risk)) {
    stopifnot(!is.null(loss))
    risk <- function(y, f, w = 1) sum(w * loss(y, f), na.rm = TRUE)
  }
  weights <- match.arg(weights)
  check_w <- function(w) {
    switch(weights,
           "any" = TRUE,
           "none" = isTRUE(all.equal(unique(w), 1)),
           "zeroone" = isTRUE(all.equal(unique(w + abs(w - 1)), 1)),
           "case" = isTRUE(all.equal(unique(w - floor(w)), 0)))
  }
  RET <- new("boost_family", ngradient = ngradient, nuisance = nuisance, Fisher = Fisher,
             risk = risk, offset = offset, check_y = check_y,
             response = response, rclass = rclass, weights = check_w,
             name = name, charloss = charloss)
  if (!is.null(fW))
    RET <- new("boost_family_glm", ngradient = ngradient, nuisance = nuisance, Fisher = Fisher,
               risk = risk, offset = offset, fW = fW, check_y = check_y,
               weights = check_w, name = name, response = response,
               rclass = rclass, charloss= charloss)
  RET
}

### Gaussian (Regression)
Gaussian <- function()
  Family(ngradient = function(y, f, w = 1) y - f,
         loss = function(y, f) (y - f)^2,
         offset = weighted.mean,
         check_y = function(y) {
           if (!is.numeric(y) || !is.null(dim(y)))
             stop("response is not a numeric vector but ",
                  sQuote("family = Gaussian()"))
           y
         },
         name = "Squared Error (Regression)",
         fW = function(f) return(rep(1, length = length(f))),
         response = function(f) f)

GaussReg <- Gaussian

### Gaussian (-1 / 1 Binary Classification)
GaussClass <- function()
  stop("Family", sQuote("GaussClass"), "has been removed")

### Laplace
Laplace <- function()
  Family(ngradient = function(y, f, w = 1) sign(y - f),
         loss = function(y, f) abs(y - f),
         check_y = function(y) {
           if (!is.numeric(y) || !is.null(dim(y)))
             stop("response is not a numeric vector but ",
                  sQuote("family = Laplace()"))
           y
         },
         name = "Absolute Error",
         response = function(f) f)

link2dist <- function(link, choices = c("logit", "probit"), ...) {
  i <- pmatch(link, choices, nomatch = 0L, duplicates.ok = TRUE)
  if (i[1] == 1) return("logit")
  if (i[1] == 2) {
    ret <- list(p = pnorm, d = dnorm, q = qnorm)
    attr(ret, "link") <- link
    return(ret)
  }
  p <- get(paste("p", link, sep = ""))
  d <- get(paste("d", link, sep = ""))
  q <- get(paste("q", link, sep = ""))
  ret <- list(p = function(x) p(x, ...),
              d = function(x) d(x, ...),
              q = function(x) q(x, ...))
  attr(ret, "link") <- link
  ret
}

### Binomial
# lfinv <- binomial()$linkinv
Binomial <- function(link = c("logit", "probit"), ...) {
  link <- link2dist(link, ...)
  biny <- function(y) {
    if (!is.factor(y))
      stop("response is not a factor but ",
           sQuote("family = Binomial()"))
    if (nlevels(y) != 2)
      stop("response is not a factor at two levels but ",
           sQuote("family = Binomial()"))
    return(c(-1, 1)[as.integer(y)])
  }
  if (isTRUE(all.equal(link, "logit")))
    return(Family(ngradient = function(y, f, w = 1) {
      exp2yf <- exp(-2 * y * f)
      -(-2 * y * exp2yf) / (log(2) * (1 + exp2yf))
    },
    loss = function(y, f) {
      f <- pmin(abs(f), 36) * sign(f)
      p <- exp(f) / (exp(f) + exp(-f))
      y <- (y + 1) / 2
      -y * log(p) - (1 - y) * log(1 - p)
    },
    offset = function(y, w) {
      p <- weighted.mean(y > 0, w)
      1/2 * log(p / (1 - p))
    },
    fW = function(f) {
      f <- pmin(abs(f), 36) * sign(f)
      p <- exp(f) / (exp(f) + exp(-f))
      4 * p * (1 - p)
    },
    response = function(f) {
      f <- pmin(abs(f), 36) * sign(f)
      p <- exp(f) / (exp(f) + exp(-f))
      return(p)
    },
    rclass = function(f) (f > 0) + 1 ,
    check_y = biny,
    name = "Negative Binomial Likelihood"))
  
  trf <- function(f) {
    thresh <- -link$q(.Machine$double.eps)
    pmin(pmax(f, -thresh), thresh)
  }
  
  return(Family(ngradient = function(y, f, w = 1) {
    y <- (y + 1) / 2
    p <- link$p(trf(f))
    d <- link$d(trf(f))
    d * (y / p - (1 - y) / (1 - p))
  },
  loss = function(y, f) {
    p <- link$p(trf(f))
    y <- (y + 1) / 2
    -y * log(p) - (1 - y) * log(1 - p)
  },
  offset = function(y, w) {
    p <- weighted.mean(y > 0, w)
    link$q(p)
  },
  response = function(f) {
    p <- link$p(trf(f))
    return(p)
  },
  rclass = function(f) (f > 0) + 1 ,
  check_y = biny,
  name = paste("Negative Binomial Likelihood --",
               attr(link, "link"), "Link")))
}

### Poisson
Poisson <- function()
  Family(ngradient = function(y, f, w = 1) y - exp(f),
         loss = function(y, f) -dpois(y, exp(f), log = TRUE),
         offset = function(y, w) log(weighted.mean(y, w)),
         fW = function(f) exp(f),
         response = function(f) exp(f),
         check_y = function(y) {
           if (any(y < 0) || any((y - round(y)) > 0))
             stop("response is not an integer variable but ",
                  sQuote("family = Poisson()"))
           y
         },
         name = "Poisson Likelihood")

### L1Huber
Huber <- function(d = NULL) {
  mc <- match.call()
  if (length(mc) == 2)
    dtxt <- deparse(mc[[2]])
  else
    dtxt <- NULL
  fit <- 0
  Family(ngradient = function(y, f, w = 1) {
    if (is.null(d)) d <- median(abs(y - fit))
    fit <<- f
    ifelse(abs(y - f) < d, y - f, d * sign(y - f))
  },
  loss = function(y, f) {
    if (is.null(d)) d <- median(abs(y - fit))
    ifelse((a <- abs(y - f)) < d, a^2/2, d*(a - d/2))
  },
  check_y = function(y) {
    if (!is.numeric(y) || !is.null(dim(y)))
      stop("response is not a numeric vector but ",
           sQuote("family = Huber()"))
    y
  },
  name = paste("Huber Error",
               ifelse(is.null(d), "(with adaptive d)",
                      paste("(with d = ", dtxt, ")", sep = ""))),
  response = function(f) f)
}

### Adaboost
AdaExp <- function()
  Family(ngradient = function(y, f, w = 1) y * exp(-y * f),
         loss = function(y, f) exp(-y * f),
         offset = function(y, w) {
           p <- weighted.mean(y > 0, w)
           1/2 * log(p / (1 - p))
         },
         check_y = function(y) {
           if (!is.factor(y))
             stop("response is not a factor but ",
                  sQuote("family = AdaExp()"))
           if (nlevels(y) != 2)
             stop("response is not a factor at two levels but ",
                  sQuote("family = AdaExp()"))
           c(-1, 1)[as.integer(y)]
         },
         rclass = function(f) (f > 0) + 1 ,
         name = "Adaboost Exponential Error")

### Cox proportional hazards model (partial likelihood)
CoxPH <- function() {
  plloss <- function(y, f, w) {
    time <- y[,1]
    event <- y[,2]
    n <- length(time)
    if (length(f) == 1) f <- rep(f, n)
    if (length(w) == 1) w <- rep(w, n)
    indx <- rep(1:n, w)
    time <- time[indx]
    event <- event[indx]
    ef <- exp(f)[indx]
    f <- f[indx]
    n <- length(time)
    risk <- rep(0, n)
    for (i in 1:n)
      risk[i] <- sum((time >= time[i])*ef)
    event * (f - log(risk))
  }
  Family(ngradient = function(y, f, w) {
    time <- y[,1]
    storage.mode(time) <- "double"
    event <- y[,2]
    storage.mode(event) <- "integer"
    if (length(w) == 1) w <- rep(w, length(time))
    storage.mode(w) <- "double"
    if (length(f) == 1)
      f <- rep(f, length(time))
    storage.mode(f) <- "double"
    w[is.na(f)] <- 0.0
    f[is.na(f)] <- 0.0
    .Call("ngradientCoxPLik", time, event, f, w, package = "mboostDevel")
  },
  risk = risk <- function(y, f, w = 1) -sum(plloss(y, f, w), na.rm = TRUE),
  offset = function(y, w = 1) 0, ## perhaps use something different
  ## Note: offset cannot be computed from Cox Partial LH as
  ## PLH doesn't depend on constant
  check_y = function(y) {
    if (!inherits(y, "Surv"))
      stop("response is not an object of class ", sQuote("Surv"),
           " but ", sQuote("family = CoxPH()"))
    y
  },
  name = "Cox Partial Likelihood")
}

QuantReg <- function(tau = 0.5, qoffset = 0.5) {
  stopifnot(tau > 0 && tau < 1)
  stopifnot(qoffset > 0 && qoffset < 1)
  Family(
    ngradient = function(y, f, w = 1)
      tau*((y - f) >= 0) - (1 - tau)*((y - f)<0) ,
    loss = function(y, f) tau*(y-f)*((y-f)>=0) - (1-tau)*(y-f)*((y-f)<0) ,
    offset = function(y, w = rep(1, length(y)))
      quantile(y[rep(1:length(y), w)], qoffset),
    weights = "case",
    check_y = function(y) {
      if (!is.numeric(y) || !is.null(dim(y)))
        stop("response is not a numeric vector but ",
             sQuote("family = QuantReg()"))
      y
    },
    name = "Quantile Regression")
}

NBinomial <- function(nuirange = c(0, 100)) {
  sigma <- 1
  
  plloss <- function(sigma, y, f)
    - (lgamma(y + sigma) - lgamma(sigma) - lgamma(y + 1) +
         sigma * log(sigma) - sigma*log(exp(f) + sigma) + y * f -
         y * log(exp(f) + sigma))
  
  riskS <- function(sigma, y, fit, w = 1)
    sum(w * plloss(y = y, f = fit, sigma = sigma))
  risk <- function(y, f, w = 1)
    sum(w * plloss(y = y, f = f, sigma = sigma))
  
  ngradient <- function(y, f, w = 1) {
    sigma <<- optimize(riskS, interval = nuirange,
                       y = y, fit = f, w = w)$minimum
    y - (y + sigma)/(exp(f) + sigma) * exp(f)
  }
  
  Family(ngradient = ngradient, risk = risk,
         check_y = function(y) {
           stopifnot(all.equal(unique(y - floor(y)), 0))
           y
         },
         nuisance = function() return(sigma),
         name = "Negative Negative-Binomial Likelihood",
         response = function(f) exp(f))
}

PropOdds <- function(nuirange = c(-0.5, -1), offrange = c(-5, 5)) {
  
  sigma <- 0
  delta <- 0
  
  d2s <- function(delta)
    delta[1] + cumsum(c(0, exp(delta[-1])))
  
  plloss <- function(sigma, y, f, w = 1) {
    if (length(f) == 1) f <- rep(f, length(y))
    tmp <- lapply(1:(length(sigma) + 1), function(i) {
      if (i == 1) return(1 + exp(f - sigma[i]))
      if (i == (length(sigma) + 1))
        return(1 - 1/(1 + exp(f - sigma[i - 1])))
      return(1 / (1 + exp(f - sigma[i])) -
               1 / (1 + exp(f - sigma[i - 1])))
    })
    loss <- log(tmp[[1]]) * (y == levels(y)[1])
    for (i in 2:nlevels(y))
      loss <- loss - log(tmp[[i]]) * (y == levels(y)[i])
    return(loss)
  }
  
  riskS <- function(delta, y, fit, w = 1)
    sum(w * plloss(y = y, f = fit, sigma = d2s(delta)))
  risk <- function(y, f, w = 1)
    sum(w * plloss(y = y, f = f, sigma = sigma))
  
  ngradient <- function(y, f, w = 1) {
    delta <<- optim(par = delta, fn = riskS, y = y,
                    fit = f, w = w, method = "BFGS")$par
    sigma <<- d2s(delta)
    if (length(f) == 1) f <- rep(f, length(y))
    ng <- sapply(1:(length(sigma) + 1), function(i) {
      if (i > 1 & i < (length(sigma) + 1)) {
        ret <- (1 - exp(2 * f - sigma[i - 1] - sigma[i])) /
          (1 + exp(f - sigma[i - 1]) +
             exp(f - sigma[i]) +
             exp(2 * f - sigma[i - 1] - sigma[i]))
      } else {
        if (i == 1) {
          ret <- -1/(1 + exp(sigma[i] - f))
        } else {
          ret <- 1 / (1 + exp(f - sigma[i - 1]))
        }
      }
      return(ret * (y == levels(y)[i]))
    })
    rowSums(ng)
  }
  
  offset <- function(y, w = 1) {
    optimize(risk, interval = offrange, y = y, w = w)$minimum
  }
  
  response <- function(f) {
    ret <- sapply(1:(length(sigma) + 1), function(i) {
      if (i == 1) return(1 / (1 + exp(f - sigma[i])))
      if (i == (length(sigma) + 1))
        return(1 - 1/(1 + exp(f - sigma[i - 1])))
      return(1 / (1 + exp(f - sigma[i])) -
               1 / (1 + exp(f - sigma[i - 1])))
    })
    ret
  }
  
  check_y <- function(y) {
    if (!is.ordered(y))
      stop("response must be an ordered factor")
    ## initialize thresholds:
    delta <<- seq(from = nuirange[1], to = nuirange[2],
                  length = nlevels(y) - 1)
    sigma <<- d2s(delta)
    y
  }
  
  Family(ngradient = ngradient,
         risk = risk, offset = offset,
         check_y = check_y,
         nuisance = function() return(sigma),
         response = response,
         rclass = function(f) apply(response(f), 1, which.max))
}

Weibull <- function(nuirange = c(0, 100)) {
  sigma <- 1
  
  plloss <- function(sigma, y, f){
    fw <- function(pred){
      exp(pred - exp(pred))
    }
    Sw <- function(pred){
      exp(-exp(pred))
    }
    time <- y[,1]
    ### log(0) won't fly
    time[time == 0] <- sort(unique(time))[2] / 10
    lnt <- log(time)
    Sevent <- y[,2]
    eta <- (lnt - f) / sigma
    - Sevent * log(fw(eta) / sigma) - (1 - Sevent) * log(Sw(eta))
  }
  
  riskS <- function(sigma, y, fit, w = 1)
    sum(w * plloss(y = y, f = fit, sigma = sigma))
  risk <- function(y, f, w = 1)
    sum(w * plloss(y = y, f = f, sigma = sigma))
  
  ngradient <- function(y, f, w = 1) {
    sigma <<- optimize(riskS, interval = nuirange,
                       y = y, fit = f, w = w)$minimum
    
    time <- y[,1]
    ### log(0) won't fly
    time[time == 0] <- sort(unique(time))[2] / 10
    lnt <- log(time)
    event <- y[,2]
    eta <- (lnt - f) / sigma
    (event * (exp(eta) - 1) + (1 - event) * exp(eta)) / sigma
  }
  
  Family(ngradient = ngradient, risk = risk,
         offset = function(y, w)
           optimize(risk, interval = c(0, max(log(y[,1]), na.rm = TRUE)),
                    y = y, w = w)$minimum,
         check_y = function(y) {
           if (!inherits(y, "Surv"))
             stop("response is not an object of class ", sQuote("Surv"),
                  " but ", sQuote("family = Weibull()"))
           y
         },
         nuisance = function() return(sigma),
         name = "Negative Weibull Likelihood",
         response = function(f) exp(f))
}

Loglog <- function(nuirange = c(0, 100)) {
  sigma <- 1
  
  plloss <- function(sigma, y, f){
    fw <- function(pred){
      exp(pred) / (1 + exp(pred))^2
    }
    Sw <- function(pred){
      1 / (1 + exp(pred))
    }
    
    time <- y[,1]
    ### log(0) won't fly
    time[time == 0] <- sort(time)[2] / 10
    lnt <- log(time)
    Sevent <- y[,2]
    eta <- (lnt - f) / sigma
    - Sevent * log(fw(eta) / sigma) - (1 - Sevent) * log(Sw(eta))
  }
  
  riskS <- function(sigma, y, fit, w = 1)
    sum(w * plloss(y = y, f = fit, sigma = sigma))
  risk <- function(y, f, w = 1)
    sum(w * plloss(y = y, f = f, sigma = sigma))
  
  ngradient <- function(y, f, w = 1) {
    sigma <<- optimize(riskS, interval = nuirange,
                       y = y, fit = f, w = w)$minimum
    time <- y[,1]
    ### log(0) won't fly
    time[time == 0] <- sort(unique(time))[2] / 10
    lnt <- log(time)
    event <- y[,2]
    eta <- (lnt - f) / sigma
    nom <- (exp(-eta) + 1)
    (event * (2/nom - 1) + (1 - event) / nom) / sigma
  }
  
  Family(ngradient = ngradient, risk = risk,
         offset = function(y, w)
           optimize(risk, interval = c(0, max(log(y[,1]), na.rm = TRUE)),
                    y = y, w = w)$minimum,
         check_y = function(y) {
           if (!inherits(y, "Surv"))
             stop("response is not an object of class ", sQuote("Surv"),
                  " but ", sQuote("family = Loglog()"))
           y
         },
         nuisance = function() return(sigma),
         name = "Negative Log Logistic Likelihood",
         response = function(f) exp(f))
}

Lognormal <- function(nuirange = c(0, 100)) {
  sigma <- 1
  
  plloss <- function(sigma, y, f){
    fw <- function(pred){
      dnorm(pred)
    }
    Sw <- function(pred){
      1 - pnorm(pred)
    }
    time <- y[,1]
    ### log(0) won't fly
    time[time == 0] <- sort(time)[2] / 10
    lnt <- log(time)
    Sevent <- y[,2]
    eta <- (lnt - f) / sigma
    - Sevent * log(fw(eta) / sigma) - (1 - Sevent) * log(Sw(eta))
  }
  
  riskS <- function(sigma, y, fit, w = 1)
    sum(w * plloss(y = y, f = fit, sigma = sigma))
  risk <- function(y, f, w = 1)
    sum(w * plloss(y = y, f = f, sigma = sigma))
  
  ngradient <- function(y, f, w = 1) {
    sigma <<- optimize(riskS, interval = nuirange,
                       y = y, fit = f, w = w)$minimum
    time <- y[,1]
    ### log(0) won't fly
    time[time == 0] <- sort(unique(time))[2] / 10
    lnt <- log(time)
    event <- y[,2]
    eta <- (lnt - f) / sigma
    (event * eta + (1 - event) * dnorm(eta) / (1 - pnorm(eta))) / sigma
  }
  
  Family(ngradient = ngradient, risk = risk,
         offset = function(y, w)
           optimize(risk, interval = c(0, max(log(y[,1]), na.rm = TRUE)),
                    y = y, w = w)$minimum,
         check_y = function(y) {
           if (!inherits(y, "Surv"))
             stop("response is not an object of class ", sQuote("Surv"),
                  " but ", sQuote("family = Lognormal()"))
           y
         },
         nuisance = function() return(sigma),
         name = "Negative Lognormal Likelihood",
         response = function(f) exp(f))
}

ExpectReg <- function (tau = 0.5) {
  stopifnot(tau > 0 && tau < 1)
  Family(
    ngradient = function(y, f, w = 1)
      2 * tau * (y - f) * ((y - f) > 0) - 2 * (1 - tau) *
      (f - y) * ((y - f) < 0) + 0 * ((y - f) == 0),
    loss = function(y, f) tau * (y - f)^2 *
      ((y - f) >= 0) + (1 - tau) * (y - f)^2 * ((y - f) < 0),
    offset = function(y, w = rep(1, length(y)))
      mean(y[w == 1]),
    check_y = function(y) {
      if (!is.numeric(y) || !is.null(dim(y)))
        stop("response is not a numeric vector but ",
             sQuote("family = ExpectReg()"))
      y
    },
    name = "Expectile Regression")
}

## (1 - AUC)-Loss
AUC <- function() {
  
  approxGrad <- function(x) {
    ifelse(abs(x) >= 1, 0, ifelse(x >= 0, (1 - x), (x + 1)))
  }
  approxLoss <- function(x) {
    ret <- ifelse(x >= 0, 1 - (1 - x)^2/2, (x + 1)^2/2)
    ifelse(x < -1, 0, ifelse(x > 1, 1, ret))
  }
  
  ind1 <- 0
  ind0 <- 0
  n0 <- 0
  n1 <- 0
  M0 <- matrix(0,0,0)
  
  
  Family(ngradient = function(y, f, w = 1) {
    # if there are weights!=1, observations have to be
    # repeated/omitted accordingly
    if (any(w != 1)) {
      ind1 <- which(rep(y, w) == 1)
      ind0 <- which(rep(y, w) == -1)
      n1 <- length(ind1)
      n0 <- length(ind0)
    }
    #need this for first iteration
    if (length(f) == 1) {
      f <- rep(f, n1 + n0)
    } else {
      # scale scores s.t. a gradient of zero makes sense for
      # differences in f that are bigger than +/-1
      f <- f/sd(f)
    }
    
    M0 <<- (matrix(f[ind1], nrow = n0, ncol = n1, byrow = TRUE) -
              f[ind0])
    M1 <- approxGrad(M0)
    ng <- vector(n1 + n0, mode = "numeric")
    ng[ind1] <- colSums(M1)
    ng[ind0] <- rowSums(-M1)
    return(ng)
  }, loss = function(y, f, w = 1) {
    # if there are weights!=1, observations have to be
    # repeated/omitted accordingly and M0 must be recomputed
    if (any(w != 1)) {
      ind1 <- which(rep(y, w) == 1)
      ind0 <- which(rep(y, w) == -1)
      n1 <- length(ind1)
      n0 <- length(ind0)
      if (length(f) == 1) {
        f <- rep(f, n1 + n0)
      } else f <- f/sd(f)
      M0 <- (matrix(f[ind1], nrow = n0, ncol = n1, byrow = TRUE) -
               f[ind0])
    }
    # 1 - approxAUC
    1 - (sum(approxLoss(M0)))/(n1 * n0)
  }, risk = function(y, f, w = 1) {
    # if there are weights!=1, observations have to be
    # repeated/omitted accordingly and M0 must be recomputed
    if (any(w != 1)) {
      ind1 <- which(rep(y, w) == 1)
      ind0 <- which(rep(y, w) == -1)
      n1 <- length(ind1)
      n0 <- length(ind0)
      if (any(c(n0, n1) == 0)) {
        warning("response is constant - AUC is 1.")
        return(0)
      }
      if (length(f) == 1)
        f <- rep(f, n1 + n0)
      M0 <- (matrix(f[ind1], nrow = n0, ncol = n1, byrow = TRUE) -
               f[ind0])
    }
    # 1 - AUC
    return(1 - (sum(as.numeric(M0 > 0)))/(n1 * n0))
  }, weights = "case",
  offset = function(y, w) {
    0
  }, check_y = function(y) {
    if (!is.factor(y))
      stop("response is not a factor but ", sQuote("family = AUC()"))
    if (nlevels(y) != 2)
      stop("response is not a factor at two levels but ",
           sQuote("family = AUC()"))
    if (length(unique(y)) != 2)
      stop("only one class is present in response.")
    # precompute to speed up ngradient (and warn about conflicting assignments)
    ind1 <<- which(y == levels(y)[2])
    ind0 <<- which(y == levels(y)[1])
    n1 <<- length(ind1)
    n0 <<- length(ind0)
    c(-1, 1)[as.integer(y)]
  },
  rclass = function(f) (f > 0) + 1,
  name = paste("(1 - AUC)-Loss") )
}


GammaReg <- function(nuirange = c(0, 100)) {
  sigma <- 1
  plloss <- function(sigma, y, f){
    lgamma(sigma) + sigma * y * exp(-f) - sigma * log(y) -
      sigma * log(sigma) + sigma * f
  }
  riskS <- function(sigma, y, fit, w = 1)
    sum(w * plloss(y = y, f = fit, sigma = sigma))
  risk <- function(y, f, w = 1)
    sum(w * plloss(y = y, f = f, sigma = sigma))
  ngradient <- function(y, f, w = 1) {
    sigma <<- optimize(riskS, interval = nuirange,
                       y = y, fit = f, w = w)$minimum
    sigma * y * exp(-f) - sigma
  }
  Family(ngradient = ngradient,
         risk = risk,
         offset = function(y, w){
           optimize(risk, interval = c(0, max(y^2, na.rm = TRUE)),
                    y = y, w = w)$minimum
         },
         check_y = function(y){
           if (!is.numeric(y) || !is.null(dim(y)))
             stop("response is not a numeric vector but ",
                  sQuote("family = GammaReg()"))
           if (any(y < 0))
             stop("response is not positive but ",
                  sQuote("family = GammaReg()"))
           y
         },
         nuisance = function() return(sigma),
         name = "Negative Gamma Likelihood",
         response = function(f) exp(f))
}

### Hinge Loss
HingeLoss <- function(alphaCost = 0.5) {
  if (alphaCost <= 0 | alphaCost >= 1 | !is.numeric(alphaCost) |
      length(alphaCost) != 1)
    stop("cost parameter must be a number within the range (0, 1)")
  Family(ngradient = function(y, f, w = 1){
    ngr <- ifelse(y > 0, 1 - alphaCost, alphaCost) * y
    ngr[(1 - y * f) < 0] <- 0
    return(ngr)
  },
  loss = function(y, f) ifelse(y > 0, 1 - alphaCost, alphaCost) *
    pmax(0, 1 - y * f),
  offset = function(y, w) {
    p <- weighted.mean(y > 0, w)
    1/2 * log(p / (1 - p))
  },
  check_y = function(y) {
    if (!is.factor(y))
      stop("response is not a factor but ",
           sQuote("family = HingeLoss()"))
    if (nlevels(y) != 2)
      stop("response is not a factor at two levels but ",
           sQuote("family = HingeLoss()"))
    c(-1, 1)[as.integer(y)]
  },
  rclass = function(f) (f > (2 * alphaCost - 1)) + 1,
  name = "Hinge Loss")
}

# Gehan family for 'mboost' package
#   Brent Johnson, with comments from Benjamin Hofner
#   Reference : Johnson BA and Long Q (2011) Survival ensembles by the sum of pairwise differences with application to
#		lung cancer microarray studies, Annals of Applied Statistics, 5:1081-1101.
Gehan <- function() {
  Family(ngradient = function(y, f, w) {
    Z <- as.vector(log(y[,1]))
    Del <- as.vector(y[,2])
    n1 <- length(Z)
    if(length(f)==1) f <- rep(f,n1)
    if(length(w)==1) w <- rep(w,n1)
    idx <- rep(1:n1,w)
    deltaSubset <- Del[idx]
    resSubset <- Z[idx] - f[idx]  		# e_j
    n2 <- length(deltaSubset)		# n2=sum(w)
    tmpg.fun <- function(I, res, del) {
      ediff <- res[I] - res
      arg2 <- sum(del * (ediff >= 0) )
      arg1 <- ifelse(del[I] > 0.5, sum(ediff <= 0), 0)
      arg1 - arg2
    }
    
    g <- rep(0,n1)		## here, the gradient is n1-by-1 with 0s for obs out of the Subset
    g[idx] <- unlist(lapply(1:n2, tmpg.fun, resSubset, deltaSubset))
    return(-1 * g / n2)      ## here, divide by n2=sum(w)
  },
  loss = gehan.loss <- function(y, f, w) {
    Z <- as.vector(log(y[,1]))
    Del <- as.vector(y[,2])
    n1 <- length(Z)
    if(length(f)==1) rep(f, n1)
    if(length(w)==1) rep(w, n1)
    idx <- rep(1:n1,w)
    deltaSubset <- Del[idx]
    resSubset <- Z[idx] - f[idx]
    n2 <- length(deltaSubset)
    tmpl.fun <- function(I, res, del) {
      if(del[I] < 0.5) out1 <- 0
      else {
        ediff <- res[I] - res
        out1 <- -1 * sum(ediff[ediff <= 0])
      }
      out1
    }
    out2 <- rep(0,n1)
    out2[idx] <- unlist(lapply(1:n2, tmpl.fun, resSubset, deltaSubset))/n2
    out2
  },
  risk = risk <- function(y, f, w = 1){
    sum(gehan.loss(y, f, w), na.rm=TRUE)
  },
  weights = "case",
  offset = function(y,w){
    optimize(risk,
             interval = c(0, max(log(y[,1]), na.rm=TRUE)), y = y, w = w)$minimum
  },
  check_y = function(y) {
    if (!inherits(y,"Surv"))
      stop("response is not an object of class ",
           sQuote("Surv"), " but ",
           sQuote("family = Gehan()"))
    y
  },
  name = "Gehan loss")
}


### Hurdle model, negative binomial non-zero component with log link
Hurdle <- function(nuirange = c(0, 100)){
  sigma <- 1
  plloss <- function(sigma, y, f)
    - (y * (f - log(1 / sigma + exp(f))) -
         (log(1 / sigma + exp(f)) + log(sigma)) / sigma +
         lgamma(y + 1 / sigma) - lgamma(y + 1) - lgamma(1 / sigma) -
         log(1 - (1 + exp(f) * sigma)^{-1 / sigma}))
  riskS <- function(sigma, y, fit, w = 1)
    sum(w * plloss(y = y, f = fit, sigma = sigma))
  risk <- function(y, f, w = 1) sum(w * plloss(y = y, f = f, sigma = sigma))
  ngradient = function(y, f, w = 1){
    sigma <<- optimize(riskS, interval = nuirange, y = y,
                       fit = f, w = w)$minimum
    y / sigma / (exp(f) + 1 / sigma) - 1 / sigma /
      (exp(-f) / sigma + 1) - exp(f) * (1 + exp(f) *
                                          sigma)^{-1 / sigma - 1} / (1 - (1 + exp(f) *
                                                                            sigma)^{-1 / sigma})
  }
  Family(ngradient = ngradient, risk = risk, check_y = function(y) {
    stopifnot(all.equal(unique(y - floor(y)), 0))
    y}, nuisance = function() return(sigma),
    name = "Hurdle model, negative binomial non-zero part",
    response = function(f) exp(f))
}

### multinomial logit model
### NOTE: this family can't be applied out-of-the box
### the rhs for formula needs to read
### ~ bl1 %O% bl0 + bl2 %O% bl1 + ...
### where bl1 is some linear baselearner
### and bl0 is a baselearner with design and penalty term
### equal to the unit matrix for number of levels - 1
### See ?Multinom
Multinomial <- function() {
  lev <- NULL
  biny <- function(y) {
    if (!is.factor(y))
      stop("response is not a factor but ",
           sQuote("family = Multinomial()"))
    lev <<- levels(y)
    as.vector(model.matrix(~ y - 1)[,-length(lev)])
  }
  return(Family(ngradient = function(y, f, w = 1) {
    if (length(f) != length(y))
      stop("predictor doesn't correspond to multinomial logit model; see ?Multinomial")
    f <- pmin(abs(f), 36) * sign(f)
    p <- matrix(exp(f), ncol = length(lev) - 1)
    p <- as.vector(p / (1 + rowSums(p)))
    y - p
  },
  loss = function(y, f) {
    f <- pmin(abs(f), 36) * sign(f)
    p <- matrix(exp(f), ncol = length(lev) - 1)
    p <- as.vector(p / (1 + rowSums(p)))
    -y * log(p)
  },
  offset = function(y, w) {
    return(rep(0, length(y)))
  },
  response = function(f) {
    f <- pmin(abs(f), 36) * sign(f)
    p <- matrix(exp(f), ncol = length(lev) - 1)
    p <- cbind(p, 1) / (1 + rowSums(p))
    colnames(p) <- lev
    return(p)
  },
  rclass = function(f) {
    f <- pmin(abs(f), 36) * sign(f)
    p <- matrix(exp(f), ncol = length(lev) - 1)
    p <- cbind(p, 1) / (1 + rowSums(p))
    apply(p, 1, which.max)
  },
  check_y = biny,
  name = "Negative Multinomial Likelihood"))
}

# RCG model for bounded response variables, log link
RCG<-function (nuirange = c(0, 1), offrange = c(-5, 5)) 
{
  sigma <- c(1, 0.2)
  plloss <- function(sigma, y, f, w = 1) {
    alpha <- sigma[1]
    rho <- sigma[2]
    if (length(f) == 1) 
      f <- rep(f, length(y))
    my <- 1 + (exp(f) - 1) * y
    dmy <- my^2 - 4 * rho * exp(f) * y * (1 - y)
    fy <- lgamma(2 * alpha) - 2 * lgamma(alpha) + alpha * 
      f + alpha * log(1 - rho) + log(my) + (alpha - 1) * 
      log(y * (1 - y)) - (alpha + 0.5) * log(dmy)
    return(-fy)
  }
  riskS <- function(sigma, y, fit, w = 1) sum(w * plloss(y = y, 
                                                         f = fit, sigma = sigma))
  risk <- function(y, f, w = 1) sum(w * plloss(y = y, f = f, 
                                               sigma = sigma))
  ngradient <- function(y, f, w = 1) {
    sigma <<- optim(par = sigma, fn = riskS, y = y, fit = f, 
                    lower = c(0.001, 0.001), upper = c(100, 0.99), w = w, 
                    method = "L-BFGS-B")$par
    if (length(f) == 1) 
      f <- rep(f, length(y))
    alpha <- sigma[1]
    rho <- sigma[2]
    my <- 1 + (exp(f) - 1) * y
    dmy <- my^2 - 4 * rho * exp(f) * y * (1 - y)
    alpha + (y * exp(f))/my - (2 * alpha + 1) * exp(f) * 
      y * (my - 2 * rho * (1 - y))/dmy
  }
  offset <- function(y, w = 1) {
    0
  }
  dRCG <- function(f, sigma){
    alpha <- sigma[1]
    rho <- sigma[2]
    densw <- function(w, alpha, rho, f) w * gamma(2*alpha) / (gamma(alpha))^2*(1-rho)^alpha *
      (exp(f))^alpha * ((exp(f)-1)*w+1)*(w*(1-w))^(alpha-1) / 
      ((((exp(f)-1)*w+1)^2 - 4*rho*exp(f)*w*(1-w))^(alpha+0.5))
    res <- rep(0, length(f))
    for (k in 1:length(f)) res[k] <- integrate(densw, lower = 0, upper = 1, alpha, rho, f[k])$value
    return(res)
  }
  response <- function(f, sigma) {
    p <- dRCG(f, sigma)
    return(p)
  }
  Fisher <- function(y, alpha, rho, X, coefs) {
    X <- data.frame(X)
    f.i <- matrix(0, ncol = length(coefs), nrow = length(coefs))
    for (i in 1:length(y)) {
      wobs <- as.numeric(y[i])
      x <- as.matrix(X[i, ])
      xt <- t(x)
      xtx <- xt %*% x
      exb <- as.numeric(exp(x %*% coefs))
      D1 <- (exb - 1) * wobs + 1
      D2 <- D1^2 - 4 * rho * exb * wobs * (1 - wobs)
      f.i <- f.i + (D1 * wobs * exb - (wobs * exb)^2) * 
        xtx/(D1^2) - (alpha + 0.5)/(D2^2) * (2 * wobs * 
                                               exb * xtx * (2 * wobs * exb - wobs + 1 - 2 * 
                                                              rho * (1 - wobs)) * D2 - xtx * (2 * wobs * exb * 
                                                                                                (D1 - 2 * rho * (1 - wobs)))^2)
    }
    Fisher.information <- -f.i
    return(Fisher.information)
  }

  Family(ngradient = ngradient, risk = risk, offset = offset, 
         Fisher = Fisher, check_y = function(y) {
           stopifnot(all(y < 1 & y > 0))
           y
         }, nuisance = function() return(sigma), response = function(f) response(f, sigma = sigma), 
         rclass = function(f) f, name = "ratio of correlated gammas (RCG)")
}
