# Supplementary material for: A statistical model for the analysis of beta values in DNA methylation studies
Source: BMC Bioinformatics. 2016 Nov 22;17:480. doi: 10.1186/s12859-016-1347-4 (PMC5120494; doi:10.1186/s12859-016-1347-4)
Supplement: Additional file 3 — R package mboostDevel. (GZ 2038 kb) [file 12859_2016_1347_MOESM3_ESM.gz › mboostDevel/inst/CITATION]

year <- sub(".*(2[[:digit:]]{3})-.*", "\\1", meta$Date)
vers <- meta$Version

citEntry(entry="Manual",
         title = "{mboost}: Model-Based Boosting",
         author = personList(as.person("Torsten Hothorn"),
                             as.person("Peter Buehlmann"),
                             as.person("Thomas Kneib"),
                             as.person("Matthias Schmid"),
                             as.person("Benjamin Hofner")),
         year = year,
         note = paste("{R} package version", vers),
         url = "http://CRAN.R-project.org/package=mboost",
         header = "To cite the package 'mboost' itself use:",
         textVersion = paste(
             "T. Hothorn, P. Buehlmann, T. Kneib, M. Schmid, and B. Hofner (",
             year, "). mboost: Model-Based Boosting, ",
             paste("R package version", vers),
             ", http://CRAN.R-project.org/package=mboost", ".", sep = ""
             )
         )

citEntry(entry="Article",
         title = "Model-based Boosting in {R}: A Hands-on Tutorial Using the {R} Package mboost",
         author = personList(as.person("Benjamin Hofner"),
                             as.person("Andreas Mayr"),
                             as.person("Nikolay Robinzonov"),
                             as.person("Matthias Schmid")),
         journal      = "Computational Statistics",
         year         = "2014",
         volume       = "29",
         pages        = "3--35",
         header = "A comprehensive tutorial is given in:",
         textVersion = paste(
             "Benjamin Hofner, Andreas Mayr, Nikolay Robinzonov,",
             "Matthias Schmid (2014).",
             "Model-based Boosting in R: A Hands-on Tutorial Using the R Package mboost.",
             "Computational Statistics, 29, 3-35."
             )
         )

citEntry(entry="Article",
         title = "Model-based Boosting 2.0",
         author = personList(as.person("Torsten Hothorn"),
                             as.person("Peter Buehlmann"),
                             as.person("Thomas Kneib"),
                             as.person("Matthias Schmid"),
                             as.person("Benjamin Hofner")),
         journal      = "Journal of Machine Learning Research",
         year         = "2010",
         volume       = "11",
         pages        = "2109--2113",
         header = "An overview of the implementation is given in:",
         textVersion = paste(
             "Torsten Hothorn, Peter Buehlmann, Thomas Kneib,",
             "Matthias Schmid and Benjamin Hofner (2010).",
             "Model-based Boosting 2.0.",
             "Journal of Machine Learning Research, 11, 2109-2113."
             )
         )

citEntry(entry="Article",
         title = "Boosting Algorithms: Regularization, Prediction and Model Fitting (with Discussion)",
         author = personList(as.person("Peter Buehlmann"), as.person("Torsten Hothorn")),
         journal      = "Statistical Science",
         year         = "2007",
         volume       = "22",
         number       = "4",
         pages        = "477--505",
         header = "The theory and the package (until version 2.0) are described in:",
         textVersion = paste(
             "Peter Buehlmann and Torsten Hothorn (2007).",
             "Boosting Algorithms: Regularization, Prediction and Model Fitting (with Discussion).",
             "Statistical Science, 22(4), 477-505."
             )
         )

citFooter('\nUse ', sQuote('toBibtex(citation("mboost"))'), ' to extract BibTeX references.')
