# Supplementary material for: A statistical model for the analysis of beta values in DNA methylation studies
Source: BMC Bioinformatics. 2016 Nov 22;17:480. doi: 10.1186/s12859-016-1347-4 (PMC5120494; doi:10.1186/s12859-016-1347-4)
Supplement: Additional file 3 — R package mboostDevel. (GZ 2038 kb) [file 12859_2016_1347_MOESM3_ESM.gz › mboostDevel/inst/India_quantiles.R]

# Note: Requires Data File IAKR51FL.DTA 
# (Children`s recode for the 2005/2006 India DHS in Stata format)
# Freely available from www.measuredhs.com for research purposes
# (-> Data -> Available Datasets -> India)

# Preprocessing of the raw data
source("india_preproc.R", echo=TRUE)

# Fit additive quantile regressions
source("india_additive.R", echo=TRUE)

# Fit VCM quantile regressions
source("india_vcm.R", echo=TRUE)

# Fit quantile regressions trees
source("india_blackboost.R", echo=TRUE)

# Fit additive quantile regression stumps
source("india_stumps.R", echo=TRUE)

# Summarise results for plotting
# (all algorithms without rqss)
source("india_summary.R", echo=TRUE)
# and create plots
source("india_plots.R", echo=TRUE)


# Fit additive quantile regression by rqss
source("india_rqss.R", echo=TRUE)

# And plot results for empirical risk results for all algorithms
source("india_rqssResults.R", echo=TRUE)
