# Supplementary material for: A statistical model for the analysis of beta values in DNA methylation studies
Source: BMC Bioinformatics. 2016 Nov 22;17:480. doi: 10.1186/s12859-016-1347-4 (PMC5120494; doi:10.1186/s12859-016-1347-4)
Supplement: Additional file 3 — R package mboostDevel. (GZ 2038 kb) [file 12859_2016_1347_MOESM3_ESM.gz › mboostDevel/inst/india_analysis.R]

library("mboost")

load("india.Rdata")

source("india_helpfunc.R")

QuantileReg <- function(q = 0.25) {
   Family(
   ngradient = function(y, f, w = 1) q*((y-f)>0) - (1-q)*((y-f)<0) + 0*((y-f)==0) ,
   loss = function(y, f) q*(y-f)*((y-f)>=0) - (1-q)*(y-f)*((y-f)<0) ,
   offset = function(y, w = rep(1, length(y))) quantile(y[w==1], q),
   check_y = function(y) {
     if (!is.numeric(y) || !is.null(dim(y)))
         stop("response is not a numeric vector but ", sQuote("family = QuantileReg()"))
     TRUE
     },
   name = "Quantile Regression",
   )
 }

fm <- stunting ~ bbs(cage, center=FALSE, df=5, knots = 20) +
  bbs(breastfeeding, center=FALSE, df=5, knots=20) +
  bols(csex, center=FALSE) +
  bols(ctwin, center=FALSE) +
  bols(cbirthorder, center=FALSE) +
  bbs(mbmi, center=FALSE, df=5, knots=20) +
  bbs(mage, center=FALSE, df=5, knots=20) +
  bbs(medu, center=FALSE, df=5, knots=20) +
  bbs(edupartner, center=FALSE, df=5, knots=20) +
  bols(munemployed, center=FALSE) +
  bols(mreligion, center=FALSE) +
  bols(mresidence, center=FALSE) +
  bols(deadchildren, center=FALSE) +
  bols(wealth, center=FALSE) +
  bols(electricity, center=FALSE) +
  bols(radio, center=FALSE) +
  bols(television, center=FALSE) +
  bols(refrigerator, center=FALSE) +
  bols(bicycle, center=FALSE) +
  bols(motorcycle, center=FALSE) +
  bols(car, center=FALSE)

inb1 <- gamboost(fm,
                    data = india,
                    control = boost_control(mstop = 200000, nu=0.25, trace = TRUE, save_ensembless=FALSE, risk = "oob"),
                    weights = india$cv,
                    family = QuantileReg(0.05))
mstop1 <- which.min(inb1$risk)
its1 <- round(seq(from=1000, to=mstop1, length=20))
fit1 <- extractfit(inb1, fm, its1)

inb2 <- gamboost(fm,
                    data = india,
                    control = boost_control(mstop = 200000, nu=0.25, trace = TRUE, save_ensembless=FALSE, risk = "oob"),
                    weights = india$cv,
                    family = QuantileReg(0.1))
mstop2 <- which.min(inb2$risk)
its2 <- round(seq(from=1000, to=mstop2, length=20))
fit2 <- extractfit(inb2, fm, its2)

inb3 <- gamboost(fm,
                    data = india,
                    control = boost_control(mstop = 200000, nu=0.25, trace = TRUE, save_ensembless=FALSE, risk = "oob"),
                    weights = india$cv,
                    family = QuantileReg(0.5))
mstop3 <- which.min(inb3$risk)
its3 <- round(seq(from=1000, to=mstop3, length=20))
fit3 <- extractfit(inb3, fm, its3)

save(inb1, fit1, inb2, fit2, inb3, fit3, file="india_results.Rdata")

pdf("india_results1.pdf", paper="a4", width=8, height=12)
par(mfrow=c(3,2))
plotnonpar("cage", 1, "age of the child", fit1)
plotnonpar("breastfeeding", 2, "duration of breastfeeding", fit1)
plotnonpar("mbmi", 6, "body mass index of the mother", fit1)
plotnonpar("mage", 7, "age of the mother", fit1)
plotnonpar("medu", 8, "years of education (mother)", fit1)
plotnonpar("edupartner", 9, "years of education (partner)", fit1)

plotpar("csex", 3, "sex of the child", fit1)
plotpar("ctwin", 4, "twin", fit1)
plotpar("cbirthorder", 5, "birth order", fit1)
plotpar("munemployed", 10, "unemployment of the mother", fit1)
plotpar("mreligion", 11, "religion", fit1)
plotpar("mresidence", 12, "place of residence", fit1)
plotpar("deadchildren", 13, "no. of dead children", fit1)
plotpar("wealth", 14, "wealth index", fit1)
plotpar("electricity", 15, "electricity", fit1)
plotpar("radio", 16, "radio", fit1)
plotpar("television", 17, "television", fit1)
plotpar("refrigerator", 18, "refrigerator", fit1)
plotpar("bicycle", 19, "bicycle", fit1)
plotpar("motorcycle", 20, "motorcycle", fit1)
plotpar("car", 21, "car", fit1)
dev.off()

pdf("india_results2.pdf", paper="a4", width=8, height=12)
par(mfrow=c(3,2))
plotnonpar("cage", 1, "age of the child", fit2)
plotnonpar("breastfeeding", 2, "duration of breastfeeding", fit2)
plotnonpar("mbmi", 6, "body mass index of the mother", fit2)
plotnonpar("mage", 7, "age of the mother", fit2)
plotnonpar("medu", 8, "years of education (mother)", fit2)
plotnonpar("edupartner", 9, "years of education (partner)", fit2)

plotpar("csex", 3, "sex of the child", fit2)
plotpar("ctwin", 4, "twin", fit2)
plotpar("cbirthorder", 5, "birth order", fit2)
plotpar("munemployed", 10, "unemployment of the mother", fit2)
plotpar("mreligion", 11, "religion", fit2)
plotpar("mresidence", 12, "place of residence", fit2)
plotpar("deadchildren", 13, "no. of dead children", fit2)
plotpar("wealth", 14, "wealth index", fit2)
plotpar("electricity", 15, "electricity", fit2)
plotpar("radio", 16, "radio", fit2)
plotpar("television", 17, "television", fit2)
plotpar("refrigerator", 18, "refrigerator", fit2)
plotpar("bicycle", 19, "bicycle", fit2)
plotpar("motorcycle", 20, "motorcycle", fit2)
plotpar("car", 21, "car", fit2)
dev.off()

pdf("india_results3.pdf", paper="a4", width=8, height=12)
par(mfrow=c(3,2))
plotnonpar("cage", 1, "age of the child", fit3)
plotnonpar("breastfeeding", 2, "duration of breastfeeding", fit3)
plotnonpar("mbmi", 6, "body mass index of the mother", fit3)
plotnonpar("mage", 7, "age of the mother", fit3)
plotnonpar("medu", 8, "years of education (mother)", fit3)
plotnonpar("edupartner", 9, "years of education (partner)", fit3)

plotpar("csex", 3, "sex of the child", fit3)
plotpar("ctwin", 4, "twin", fit3)
plotpar("cbirthorder", 5, "birth order", fit3)
plotpar("munemployed", 10, "unemployment of the mother", fit3)
plotpar("mreligion", 11, "religion", fit3)
plotpar("mresidence", 12, "place of residence", fit3)
plotpar("deadchildren", 13, "no. of dead children", fit3)
plotpar("wealth", 14, "wealth index", fit3)
plotpar("electricity", 15, "electricity", fit3)
plotpar("radio", 16, "radio", fit3)
plotpar("television", 17, "television", fit3)
plotpar("refrigerator", 18, "refrigerator", fit3)
plotpar("bicycle", 19, "bicycle", fit3)
plotpar("motorcycle", 20, "motorcycle", fit3)
plotpar("car", 21, "car", fit3)
dev.off()
