# Supplementary material for: A statistical model for the analysis of beta values in DNA methylation studies
Source: BMC Bioinformatics. 2016 Nov 22;17:480. doi: 10.1186/s12859-016-1347-4 (PMC5120494; doi:10.1186/s12859-016-1347-4)
Supplement: Additional file 3 — R package mboostDevel. (GZ 2038 kb) [file 12859_2016_1347_MOESM3_ESM.gz › mboostDevel/man/FP.Rd]

\name{FP}
\alias{FP}
\title{ Fractional Polynomials }
\description{
  Fractional polynomials transformation for continuous covariates.
}
\usage{
FP(x, p = c(-2, -1, -0.5, 0.5, 1, 2, 3), scaling = TRUE)
}
\arguments{
  \item{x}{ a numeric vector. }
  \item{p}{ all powers of \code{x} to be included. }
  \item{scaling}{ a logical indicating if the measurements are scaled prior to model fitting.}
}
\details{

    A fractional polynomial refers to a model
    \eqn{\sum_{j = 1}^k (\beta_j x^{p_j} + \gamma_j x^{p_j} \log(x)) +
    \beta_{k + 1} \log(x)  + \gamma_{k + 1} \log(x)^2},
    where the degree of the fractional polynomial is the number of non-zero regression coefficients
    \eqn{\beta} and \eqn{\gamma}.

}
\value{
  A matrix including all powers \code{p} of \code{x},
  all powers \code{p} of \code{log(x)}, and \code{log(x)}.
}
\references{

    Willi Sauerbrei and Patrick Royston (1999), Building multivariable prognostic and
    diagnostic models: transformation of the predictors by using fractional polynomials.
    \emph{Journal of the Royal Statistical Society A}, \bold{162}, 71--94.

  }
\seealso{\code{\link{gamboost}} to fit smooth models, \code{\link{bbs}}
  for P-spline base-learners}
\examples{

    data("bodyfat", package = "TH.data")
    tbodyfat <- bodyfat

    ### map covariates into [1, 2]
    indep <- names(tbodyfat)[-2]
    tbodyfat[indep] <- lapply(bodyfat[indep], function(x) {
        x <- x - min(x)
        x / max(x) + 1
    })

    ### generate formula
    fpfm <- as.formula(paste("DEXfat ~ ",
        paste("FP(", indep, ", scaling = FALSE)", collapse = "+")))
    fpfm

    ### fit linear model
    bf_fp <- glmboost(fpfm, data = tbodyfat,
                      control = boost_control(mstop = 3000))

    ### when to stop
    mstop(aic <- AIC(bf_fp))
    plot(aic)

    ### coefficients
    cf <- coef(bf_fp[mstop(aic)])
    length(cf)
    cf[abs(cf) > 0]

}
\keyword{datagen}
