# Supplementary material for: A statistical model for the analysis of beta values in DNA methylation studies
Source: BMC Bioinformatics. 2016 Nov 22;17:480. doi: 10.1186/s12859-016-1347-4 (PMC5120494; doi:10.1186/s12859-016-1347-4)
Supplement: Additional file 3 — R package mboostDevel. (GZ 2038 kb) [file 12859_2016_1347_MOESM3_ESM.gz › mboostDevel/man/baselearners.Rd]

\name{baselearners}
\alias{baselearners}
\alias{baselearner}
\alias{base-learner}
\alias{bols}
\alias{bbs}
\alias{bspatial}
\alias{brad}
\alias{brandom}
\alias{btree}
\alias{bmono}
\alias{bmrf}
\alias{buser}
\alias{bns}
\alias{bss}
\alias{\%+\%}
\alias{\%X\%}
\alias{\%O\%}
\title{ Base-learners for Gradient Boosting }
\description{
  Base-learners for fitting base-models in the generic implementation of
  component-wise gradient boosting in function \code{mboost}.
}
\usage{
## linear base-learner
bols(..., by = NULL, index = NULL, intercept = TRUE, df = NULL,
     lambda = 0, contrasts.arg = "contr.treatment")

## smooth P-spline base-learner
bbs(..., by = NULL, index = NULL, knots = 20, boundary.knots = NULL,
    degree = 3, differences = 2, df = 4, lambda = NULL, center = FALSE,
    cyclic = FALSE, constraint = c("none", "increasing", "decreasing"),
    deriv = 0)

## bivariate P-spline base-learner
bspatial(..., df = 6)

## radial basis functions base-learner
brad(..., by = NULL, index = NULL, knots = 100, df = 4, lambda = NULL,
     covFun = fields::stationary.cov,
     args = list(Covariance="Matern", smoothness = 1.5, theta=NULL))

## random effects base-learner
brandom(..., by = NULL, index = NULL, df = 4, lambda = NULL,
        contrasts.arg = "contr.dummy")

## tree based base-learner
btree(..., tree_controls = party::ctree_control(stump = TRUE,
                                                mincriterion = 0,
                                                savesplitstats = FALSE))

## constrained effects base-learner
bmono(...,
      constraint = c("increasing", "decreasing", "convex", "concave",
                     "none", "positive", "negative"),
      type = c("quad.prog", "iterative"),
      by = NULL, index = NULL, knots = 20, boundary.knots = NULL,
      degree = 3, differences = 2, df = 4, lambda = NULL,
      lambda2 = 1e6, niter=10, intercept = TRUE,
      contrasts.arg = "contr.treatment",
      boundary.constraints = FALSE,
      cons.arg = list(lambda = 1e+06, n = NULL, diff_order = NULL))

## Markov random field base-learner
bmrf(..., by = NULL, index = NULL, bnd = NULL, df = 4, lambda = NULL,
    center = FALSE)

## user-specified base-learner
buser(X, K = NULL, by = NULL, index = NULL, df = 4, lambda = NULL)

## combining single base-learners to form new,
## more complex base-learners
bl1 \%+\% bl2
bl1 \%X\% bl2
bl1 \%O\% bl2
}
\arguments{
  \item{...}{ one or more predictor variables or one matrix or data
              frame of predictor variables. For smooth base-learners,
	      the number of predictor variables and the number of
	      columns in the data frame / matrix must be less than or
	      equal to 2. If a matrix (with at least 2 columns) is
	      given to \code{bols} or \code{brandom}, it is directly
	      used as the design matrix. Especially, no intercept term
	      is added regardless of argument \code{intercept}.
	      If the argument has only one column, it is simplified
	      to a vector and an intercept is added or not
	      according to the argmuent \code{intercept}.}
  \item{by}{ an optional variable defining varying coefficients,
             either a factor or numeric variable.
	     If \code{by} is a factor, the coding is determined by
	     the global \code{options("contrasts")} or as specified
	     "locally" for the factor (see \code{\link{contrasts}}). Per
	     default treatment coding is used. Note that the main
	     effect needs to be specified in a separate base-learner.}

  \item{index}{ a vector of integers for expanding the variables in
    \code{...}. For example, \code{bols(x, index = index)} is equal to
    \code{bols(x[index])}, where \code{index} is an integer of length
    greater or equal to \code{length(x)}.}

  \item{df}{ trace of the hat matrix for the base-learner defining the
    base-learner complexity. Low values of \code{df} correspond to a
    large amount of smoothing and thus to "weaker" base-learners.
    Certain restrictions have to be kept for the specification of
    \code{df} since most of the base-learners rely on penalization
    approaches with a non-trivial null space. For example, for P-splines
    fitted with \code{bbs}, \code{df} has to be larger than the order of
    differences employed in the construction of the penalty term.
    However, when option \code{center != FALSE}, the effect is centered
    around its unpenalized part and therefore any positive number is
    admissible for \code{df}. For details on the computation of degrees
    of freedom see section \sQuote{Global Options}.}
  \item{lambda}{ smoothing penalty, computed from \code{df} when
    \code{df} is specified. For details on the computation of degrees
    of freedom see section \sQuote{Global Options}.}
  \item{knots}{ either the number of knots or a vector of the positions
    of the interior knots (for more details see below). For multiple
    predictor variables, \code{knots} may be a named list where the
    names in the list are the variable names.}
  \item{boundary.knots}{ boundary points at which to anchor the B-spline basis
    (default the range of the data). A vector (of length 2)
    for the lower and the upper boundary knot can be specified.This is
    only advised for \code{bbs(..., cyclic = TRUE)}, where the boundary
    knots specify the points at which the cyclic function should be joined. In
    analogy to \code{knots} a names list can be specified. }
  \item{degree}{ degree of the regression spline.}
  \item{differences}{ a non-negative integer, typically 1, 2 or 3. If \code{differences} =
                     \emph{k}, \emph{k}-th-order differences are used as
		     a penalty (\emph{0}-th order differences specify a
		     ridge penalty).}
  \item{intercept}{ if \code{intercept = TRUE} an intercept is added to
                    the design matrix of a linear base-learner. If
                    \code{intercept = FALSE}, continuous covariates
                    should be (mean-) centered.}
  \item{center}{ if \code{center != FALSE} the corresponding effect is
                 re-parameterized such that the unpenalized part of the fit is subtracted and
                 only the deviation effect is fitted. The unpenalized, parametric part has then
                 to be included in separate base-learners using \code{bols} (see the examples below).
                 There are two possible ways to re-parameterization;
                 \code{center = "differenceMatrix"} is based on the difference matrix
                 (the default for \code{bbs} with one covariate only)
                 and \code{center = "spectralDecomp"} uses a spectral decomposition
                 of the penalty matrix (see Fahrmeir et al., 2004, Section 2.3 for details).
                 The latter option is the default (and currently only option) for \code{bbs}
                 with multiple covariates or \code{bmrf}.}
  \item{cyclic}{ if \code{cyclic = TRUE} the fitted values coincide at the boundaries
                 (useful for cyclic covariates such as day time etc.). For details see
		 Hofner et al. (2014).}
  \item{covFun}{ the covariance function (i.e. radial basis)
                 needed to compute the basis functions. Per
                 default \code{\link[fields]{stationary.cov}} function
                 (from package \code{fields}) is used. }
  \item{args}{ a named list of arguments to be passed to
               \code{cov.function}. Thus strongly dependent on the
               specified \code{cov.function}. }
  \item{contrasts.arg}{ a named list of characters suitable for input to
    the \code{\link{contrasts}} replacement function, or the contrast
    matrix itself, see \code{\link{model.matrix}}, or a single character
    string (or contrast matrix) which is then used as contrasts for all
    factors in this base-learner (with the exception of factors in
    \code{by}). See also example below for setting contrasts. Note that
    a special \code{contrasts.arg} exists in package \code{mboost},
    namely "contr.dummy". This contrast is used per default in
    \code{brandom} and can also be used in \code{bols}. It leads to a
    dummy coding as returned by \code{model.matrix(~ x - 1)} were the
    intercept is implicitly included but each factor level gets a
    seperate effect estimate (see example below).}
  \item{tree_controls}{ an object of class \code{"TreeControl"}, which can be
                  obtained using \code{\link[party]{ctree_control}}.
                  Defines hyper-parameters for the trees which are used as base-learners,
                  stumps are fitted by default.}
  \item{constraint}{ type of constraint to be used. The constraint can
    be either monotonic "increasing" (default), "decreasing" or "convex"
    or "concave". Additionally, "none" can be used to specify
    unconstrained P-splines. This is especially of interest in
    conjunction with \code{boundary.constraints = TRUE}.}
  \item{type}{
    determines how the constrained least squares problem should be
    solved. If \code{type = "quad.prog"}, a numeric quadratic
    programming method (Goldfarb and Idnani, 1982, 1983) is used
    (see \code{\link{solve.QP}} in package \pkg{quadprog}). If
    \code{type = "iterative"}, the iterative procedure described in
    Hofner et al. (2011b) is used. The quadratic programming approach is
    usually much faster than the iterative approach. For details see
    Hofner et al. (2014).
  }
  \item{lambda2}{ penalty parameter for the (monotonicity) constraint. }
  \item{niter}{ maximum number of iterations used to compute constraint
    estimates. Increase this number if a warning is displayed. }
  \item{boundary.constraints}{ a logical indicating whether additional
    constraints on the boundaries of the spline should be applied
    (default: FALSE). This is still experimental.}
  \item{cons.arg}{ a named list with additional arguments for boundary
    constraints. The element \code{lambda} specifies the
    penalty parameter that is used for the additional boundary
    constraint. The element \code{n} specifies the number of knots to be
    subject to the constraint and  can be either a scalar (use same
    number of constrained knots on each side) or a vector. Per default
    10\% of the knots on each side are used. The element
    \code{diff_order} can be used to specify the order of the boundary
    penalty: 1 (constant; default for monotonically constrained effects)
    or 2 (linear; default for all other effects).}
  \item{bnd}{
    Object of class \code{bnd}, in which the boundaries of a map are
    defined and from which neighborhood relations can be constructed. See
    \code{\link[BayesX]{read.bnd}}. If a boundary object is not
    available, the neighborhood matrix can also be given directly. }
  \item{X}{ design matrix as it should be used in the penalized least
    squares estimation. Effect modifiers do not need to be included here
    (\code{by} can be used for convenience). }
  \item{K}{ penalty matrix as it should be used in the penalized least
    squares estimation. If \code{NULL} (default), unpenalized estimation
    is used. }
  \item{deriv}{an integer; the derivative of the spline of the given order
               at the data is computed, defaults to zero. Note that this
	       argument is only used to set up the design matrix and
	       cannot be used in the fitting process.}
  \item{bl1}{a linear base-learner or a list of linear base-learners.}
  \item{bl2}{a linear base-learner or a list of linear base-learners.}
}
\details{
  \code{bols} refers to linear base-learners (potentially estimated with
  a ridge penalty), while \code{bbs} provide penalized regression
  splines. \code{bspatial} fits bivariate surfaces and \code{brandom}
  defines random effects base-learners. In combination with option
  \code{by}, these base-learners can be turned into varying coefficient
  terms. The linear base-learners are fitted using Ridge Regression
  where the penalty parameter \code{lambda} is either computed from
  \code{df} (default for \code{bbs}, \code{bspatial}, and
  \code{brandom}) or specified directly (\code{lambda = 0} means no
  penalization as default for \code{bols}).

  In \code{bols(x)}, \code{x} may be a numeric vector or factor.
  Alternatively, \code{x} can be a data frame containing numeric or
  factor variables. In this case, or when multiple predictor variables
  are specified, e.g., using \code{bols(x1, x2)}, the model is
  equivalent to \code{lm(y ~ ., data = x)} or \code{lm(y ~ x1 + x2)},
  respectively. By default, an intercept term is added to the
  corresponding design matrix (which can be omitted using
  \code{intercept = FALSE}). It is \emph{strongly} advised to (mean-)
  center continuous covariates, if no intercept is used in \code{bols}
  (see Hofner et al., 2011a). If \code{x} is a matrix, it is directly used
  as the design matrix and no further preprocessing (such as addition of
  an intercept) is conducted. When \code{df} (or \code{lambda}) is
  given, a ridge estimator with \code{df} degrees of freedom (see
  section \sQuote{Global Options}) is used as base-learner. Note that
  all variables are treated as a group, i.e., they enter the model
  together if the corresponding base-learner is selected. For ordinal
  variables, a ridge penalty for the differences of the adjacent
  categories (Gertheiss and Tutz 2009, Hofner et al. 2011a) is applied.

  With \code{bbs}, the P-spline approach of Eilers and Marx (1996) is
  used. P-splines use a squared \emph{k}-th-order difference penalty
  which can be interpreted as an approximation of the integrated squared
  \emph{k}-th derivative of the spline. In \code{bbs} the argument
  \code{knots} specifies either the number of (equidistant) \emph{interior}
  knots to be used for the regression spline fit or a vector including
  the positions of the \emph{interior} knots. Additionally,
  \code{boundary.knots} can be specified. However, this is only advised
  if one uses cyclic constraints, where the \code{boundary.knots}
  specify the points where the function is joined (e.g.,
  \code{boundary.knots = c(0, 2 * pi)} for angles as in a sine function
  or \code{boundary.knots = c(0, 24)} for hours during the day). For
  details on cylcic splines in the context of boosting see Hofner et
  al. (2014).

  \code{bspatial} implements bivariate tensor product P-splines for the
  estimation of either spatial effects or interaction surfaces. Note
  that \code{bspatial(x, y)} is equivalent to \code{bbs(x, y, df = 6)}.
  For possible arguments and defaults see there. The penalty term is
  constructed based on bivariate extensions of the univariate penalties
  in \code{x} and \code{y} directions, see Kneib, Hothorn and Tutz
  (2009) for details. Note that the dimensions of the penalty matrix
  increase (quickly) with the number of knots with strong impact on
  computational time. Thus, both should not be chosen to large.
  Different knots for \code{x} and \code{y} can be specified by a named
  list.

  \code{brandom(x)} specifies a random effects base-learner based on a
  factor variable \code{x} that defines the grouping structure of the
  data set. For each level of \code{x}, a separate random intercept is
  fitted, where the random effects variance is governed by the
  specification of the degrees of freedom \code{df} or \code{lambda}
  (see section \sQuote{Global Options}). Note that \code{brandom(...)}
  is essentially a wrapper to \code{bols(..., df = 4, contrasts.arg =
  "contr.dummy")}, i.e., a wrapper that utilizes ridge-penalized
  categorical effects. For possible arguments and defaults see \code{bols}.

  For all linear base-learners the amount of smoothing is determined by
  the trace of the hat matrix, as indicated by \code{df}.

  If \code{by} is specified as an additional argument, a varying
  coefficients term is estimated, where \code{by} is the interaction
  variable and the effect modifier is given by either \code{x} or
  \code{x} and \code{y} (specified via \code{...}). If \code{bbs} is
  used, this corresponds to the classical situation of varying
  coefficients, where the effect of \code{by} varies over the co-domain
  of \code{x}. In case of \code{bspatial} as base-learner, the effect of
  \code{by} varies with respect to both \code{x} and \code{y}, i.e. an
  interaction surface between \code{x} and \code{y} is specified as
  effect modifier. For \code{brandom} specification of \code{by} leads
  to the estimation of random slopes for covariate \code{by} with
  grouping structure defined by factor \code{x} instead of a simple
  random intercept. In \code{bbs}, \code{bspatial} and \code{brandom}
  the computation of the smoothing parameter \code{lambda} for given
  \code{df}, or vice versa, might become (numerically) instable if the
  values of the interaction variable \code{by} become too large. In this
  case, we recommend to rescale the interaction covariate e.g. by
  dividing by \code{max(abs(by))}. If \code{bbs} or \code{bspatial} is
  specified with an factor variable \code{by} with more than two
  factors, the degrees of freedom are shared for the complete
  base-learner (i.e., spread over all factor levels). Note that the null
  space (see next paragraph) increases, as a separate null space for
  each factor level is present. Thus, the minimum degrees of freedom
  increase with increasing number of levels of \code{by} (if
  \code{center = FALSE}).

  For \code{bbs} and \code{bspatial}, option \code{center != FALSE} requests that
  the fitted effect is centered around its parametric, unpenalized part
  (the so called null space). For example, with second order difference
  penalty, a linear effect of \code{x} remains unpenalized by \code{bbs}
  and therefore the degrees of freedom for the base-learner have to be
  larger than two. To avoid this restriction, option \code{center =
  TRUE} subtracts the unpenalized linear effect from the fit, allowing
  to specify any positive number as \code{df}. Note that in this case
  the linear effect \code{x} should generally be specified as an
  additional base-learner \code{bols(x)}. For \code{bspatial} and, for
  example, second order differences, a linear effect of \code{x}
  (\code{bols(x)}), a linear effect of \code{y} (\code{bols(y)}), and
  their interaction (\code{bols(x*y)}) are subtracted from the effect
  and have to be added separately to the model equation. More details on
  centering can be found in Kneib, Hothorn and Tutz (2009) and Fahrmeir,
  Kneib and Lang (2004). We strongly recommend to consult the latter reference
  before using this option.

  \code{brad(x)} specifies penalized radial basis functions as used in
  Kriging. If \code{knots} is used to specify the number of knots, the
  function \code{\link[fields]{cover.design}} is used to specify the
  location of the knots such that they minimize a geometric
  space-filling criterion. Furthermore, knots can be specified directly
  via a matrix. The \code{cov.function} allows to specify the
  radial basis functions. Per default, the flexible Matern correlation
  function is used. This is specified using \code{cov.function =
  stationary.cov} with \code{Covariance = "Matern"} specified via
  \code{args}. If an effective range \code{theta} is applicable for the
  correlation function (e.g., the Matern family) the user can specify
  this value. Per default (if \code{theta = NULL}) the effective range is
  chosen as \eqn{\theta = max(||x_i - x_j||)/c}{\theta =
  max(||x_i - x_j||)/c} such that the correlation function
  \deqn{\rho(c; \theta = 1) = \varepsilon,}{\rho(c; theta = 1) = epsilon,}
  where \eqn{\varepsilon = 0.001}{epsilon = 0.001}.

  \code{bmrf} builds a base of a Markov random field consisting of
  several regions with a neighborhood structure. The input variable is
  the observed region. The penalty matrix is either construed from a
  boundary object or must be given directly via the option \code{bnd}.
  In that case the \code{dimnames} of the matrix have to be the region
  names, on the diagonal the number of neighbors have to be given for
  each region, and for each neighborhood relation the value in the
  matrix has to be -1, else 0. With a boundary object at hand, the
  fitted or predicted values can be directly plotted into the map using
  \code{\link[BayesX]{drawmap}}.

  \code{buser(X, K)} specifies a base-learner with user-specified design
  matrix \code{X} and penalty matrix \code{K}, where \code{X} and
  \code{K} are used to minimize a (penalized) least squares
  criterion with quadratic penalty. This can be used to easily specify
  base-learners that are not implemented (yet). See examples
  below for details how \code{buser} can be used to mimic existing
  base-learners. Note that for predictions you need to set up the
  design matrix for the new data manually.

  For a categorical covariate with non-observed categories
  \code{bols(x)} and \code{brandom(x)} both assign a zero effect
  to these categories. However, the non-observed categories must be
  listed in \code{levels(x)}. Thus, predictions are possible
  for new observations if they correspond to this category.

  By default, all linear base-learners include an intercept term (which can
  be removed using \code{intercept = FALSE} for \code{bols} or
  \code{center = TRUE} for \code{bbs}). In this case, an explicit global
  intercept term should be added to \code{gamboost} via \code{bols} (see
  example below). With \code{bols(x, intercept = FALSE)} with categorical
  covariate \code{x} a separate effect for each group (mean effect) is
  estimated (see examples for resulting design matrices).

  Smooth estimates with constraints can be computed using the
  base-learner \code{bmono()} which specifies P-spline base-learners
  with an additional asymmetric penalty enforcing monotonicity or
  convexity/concavity (see and Eilers, 2005). For more details in the
  boosting context and monotonic effects of ordinal factors see Hofner,
  Mueller and Hothorn (2011b). The quadratic-programming based algorithm
  is described in Hofner et al. (2014). Alternative monotonicity
  constraints are implemented via T-splines in \code{bbs()} (Beliakov,
  2000).

  Two or more linear base-learners can be joined using \code{\%+\%}. A
  tensor product of two or more linear base-learners is returned by
  \code{\%X\%}. When the design matrix can be written as the Kronecker
  product of two matrices \code{X = kronecker(X2, X1)}, then \code{bl1
  \%O\% bl2} with design matrices X1 and X2, respectively, can be used
  to efficiently compute Ridge-estimates following Currie, Durban,
  Eilers (2006). In all cases the overall degrees of freedom of the
  combined base-learner increase (additive or multiplicative,
  respectively). These three features are experimental and for expert
  use only.

  \code{btree} fits a stump to one or more variables. Note that
  \code{\link{blackboost}} is more efficient for boosting stumps. For
  further references see Hothorn, Hornik, Zeileis (2006) and Hothorn et
  al. (2010).

  Note that the base-learners \code{bns} and \code{bss} are deprecated
  (and no longer available). Please use \code{bbs} instead, which
  results in qualitatively the same models but is computationally much
  more attractive.

}
\section{Global Options}{
  Three global options affect the base-learners:

  \describe{

    \item{\code{options("mboost_useMatrix")}}{ defaulting to \code{TRUE}
      indicates that the base-learner may use sparse matrix techniques
      for its computations. This reduces the memory consumption but
      might (for smaller sample sizes) require more computing time.}

    \item{\code{options("mboost_indexmin")}}{is an integer that
      specifies the minimum sample size needed to optimize model fitting
      by automatically taking ties into account (default = 10000).}

    \item{\code{options("mboost_dftraceS")}}{\code{FALSE} by default,
      indicating how the degrees of freedom should be computed. Per
      default \deqn{\mathrm{df}(\lambda) = \mathrm{trace}(2S -
      S^{\top}S),}{df(\lambda) = trace(2S - S'S),} with smoother matrix
      \eqn{S = X(X^{\top}X + \lambda K)^{-1} X}{S = X(X'X + \lambda
      K)^(-1) X} is used (see Hofner et al., 2011a). If \code{TRUE}, the
      trace of the smoother matrix \eqn{\mathrm{df}(\lambda) =
      \mathrm{trace}(S)} is used as degrees of freedom.

      Note that these formulae specify the relation of \code{df} and
      \code{lambda} as the smoother matrix \eqn{S} depends only on
      \eqn{\lambda} (and the (fixed) design matrix \eqn{X}, the (fixed)
      penalty matrix \eqn{K}).}

  }
}

\value{
 An object of class \code{blg} (base-learner generator) with a
 \code{dpp} function.

 The call of \code{dpp} returns an object of class
 \code{bl} (base-learner) with a \code{fit} function. The call to
 \code{fit} finally returns an object of class \code{bm} (base-model).
}
\references{

  Iain D. Currie, Maria Durban, and Paul H. C. Eilers (2006),
  Generalized linear array models with applications to
  multidimensional smoothing. \emph{Journal of the Royal
  Statistical Society, Series B--Statistical Methodology},
  \bold{68}(2), 259--280.

  Paul H. C. Eilers (2005), Unimodal smoothing. \emph{Journal of
  Chemometrics}, \bold{19}, 317--328.

  Paul H. C. Eilers and Brian D. Marx (1996), Flexible smoothing with B-splines
  and penalties. \emph{Statistical Science}, \bold{11}(2), 89-121.

  Ludwig Fahrmeir, Thomas Kneib and Stefan Lang (2004), Penalized structured
  additive regression for space-time data: a Bayesian perspective.
  \emph{Statistica Sinica}, \bold{14}, 731-761.

  Jan Gertheiss and Gerhard Tutz (2009), Penalized regression with ordinal
  predictors, \emph{International Statistical Review}, \bold{77}(3), 345--365.

  D. Goldfarb and A. Idnani (1982),  Dual and Primal-Dual Methods
  for Solving Strictly Convex Quadratic Programs.  In J. P. Hennart
  (ed.), Numerical Analysis, Springer-Verlag, Berlin, pp. 226-239.

  D. Goldfarb and A. Idnani (1983),  A numerically stable dual
  method for solving strictly convex quadratic programs.
  \emph{Mathematical Programming}, \bold{27}, 1--33.

  Benjamin Hofner, Torsten Hothorn, Thomas Kneib, and Matthias Schmid (2011a),
  A framework for unbiased model selection based on boosting.
  \emph{Journal of Computational and Graphical Statistics}, \bold{20}, 956--971.

  Benjamin Hofner, Joerg Mueller, and Torsten Hothorn (2011b),
  Monotonicity-Constrained Species Distribution Models,
  \emph{Ecology}, \bold{92}, 1895--1901.

  Benjamin Hofner, Thomas Kneib and Torsten Hothorn (2014), A Unified
  Framework of Constrained Regression. \emph{Statistics & Computing}.
  Online first. DOI:10.1007/s11222-014-9520-y.\cr
  Preliminary version: \url{http://arxiv.org/abs/1403.7118}

  Thomas Kneib, Torsten Hothorn and Gerhard Tutz (2009), Variable
  selection and model choice in geoadditive regression models,
  \emph{Biometrics}, \bold{65}(2), 626--634.

  Torsten Hothorn, Kurt Hornik, Achim Zeileis (2006), Unbiased recursive
  partitioning: A conditional inference framework. \emph{Journal of
    Computational and Graphical Statistics}, \bold{15}, 651--674.

  Torsten Hothorn, Peter Buehlmann, Thomas Kneib, Matthias Schmid and
  Benjamin Hofner (2010), Model-based Boosting 2.0, \emph{Journal of
    Machine Learning Research}, \bold{11}, 2109--2113.

  G. M. Beliakov (2000), Shape Preserving Approximation using Least Squares
  Splines, \emph{Approximation Theory and its Applications},
  \bold{16}(4), 80--98.
}

\seealso{\code{\link{mboost}}}

\examples{

  set.seed(290875)

  n <- 100
  x1 <- rnorm(n)
  x2 <- rnorm(n) + 0.25 * x1
  x3 <- as.factor(sample(0:1, 100, replace = TRUE))
  x4 <- gl(4, 25)
  y <- 3 * sin(x1) + x2^2 + rnorm(n)
  weights <- drop(rmultinom(1, n, rep.int(1, n) / n))

  ### set up base-learners
  spline1 <- bbs(x1, knots = 20, df = 4)
  extract(spline1, "design")[1:10, 1:10]
  extract(spline1, "penalty")
  knots.x2 <- quantile(x2, c(0.25, 0.5, 0.75))
  spline2 <- bbs(x2, knots = knots.x2, df = 5)
  ols3 <- bols(x3)
  extract(ols3)
  ols4 <- bols(x4)

  ### compute base-models
  drop(ols3$dpp(weights)$fit(y)$model) ## same as:
  coef(lm(y ~ x3, weights = weights))

  drop(ols4$dpp(weights)$fit(y)$model) ## same as:
  coef(lm(y ~ x4, weights = weights))

  ### fit model, component-wise
  mod1 <- mboost_fit(list(spline1, spline2, ols3, ols4), y, weights)

  ### more convenient formula interface
  mod2 <- mboost(y ~ bbs(x1, knots = 20, df = 4) +
                     bbs(x2, knots = knots.x2, df = 5) +
                     bols(x3) + bols(x4), weights = weights)
  all.equal(coef(mod1), coef(mod2))


  ### grouped linear effects
  # center x1 and x2 first
  x1 <- scale(x1, center = TRUE, scale = FALSE)
  x2 <- scale(x2, center = TRUE, scale = FALSE)
  model <- gamboost(y ~ bols(x1, x2, intercept = FALSE) +
                        bols(x1, intercept = FALSE) +
                        bols(x2, intercept = FALSE),
                        control = boost_control(mstop = 50))
  coef(model, which = 1)   # one base-learner for x1 and x2
  coef(model, which = 2:3) # two separate base-learners for x1 and x2
                           # zero because they were (not yet) selected.

  ### example for bspatial
  x1 <- runif(250,-pi,pi)
  x2 <- runif(250,-pi,pi)

  y <- sin(x1) * sin(x2) + rnorm(250, sd = 0.4)

  spline3 <- bspatial(x1, x2, knots = 12)
  Xmat <- extract(spline3, "design")
  ## 12 inner knots + 4 boundary knots = 16 knots per direction
  ## THUS: 16 * 16 = 256 columns
  dim(Xmat)
  extract(spline3, "penalty")[1:10, 1:10]

  ## specify number of knots separately
  form1 <- y ~ bspatial(x1, x2, knots = list(x1 = 12, x2 = 14))

  ## decompose spatial effect into parametric part and
  ## deviation with one df
  form2 <- y ~ bols(x1) + bols(x2) + bols(x1, by = x2, intercept = FALSE) +
               bspatial(x1, x2, knots = 12, center = TRUE, df = 1)

\donttest{############################################################
## Do not run and check these examples automatically as
## they take some time

  mod1 <- gamboost(form1)
  plot(mod1)

  mod2 <- gamboost(form2)
  ## automated plot function:
  plot(mod2)
  ## plot sum of linear and smooth effects:
  library(lattice)
  df <- expand.grid(x1 = unique(x1), x2 = unique(x2))
  df$pred <- predict(mod2, newdata = df)
  levelplot(pred ~ x1 * x2, data = df)

## End(Not run and test)
}

  ## specify radial basis function base-learner for spatial effect
  ## and use data-adaptive effective range (theta = NULL, see 'args')
  form3 <- y ~ brad(x1, x2)
  ## Now use different settings, e.g. 50 knots and theta fixed to 0.4
  ## (not really a good setting)
  form4 <- y ~ brad(x1, x2, knots = 50, args = list(theta = 0.4))

\donttest{############################################################
## Do not run and check these examples automatically as
## they take some time
  mod3 <- gamboost(form3)
  plot(mod3)
  dim(extract(mod3, what = "design", which = "brad")[[1]])
  knots <- attr(extract(mod3, what = "design", which = "brad")[[1]], "knots")

  mod4 <- gamboost(form4)
  dim(extract(mod4, what = "design", which = "brad")[[1]])
  plot(mod4)

## End(Not run and test)
}

  ### random intercept
  id <- factor(rep(1:10, each = 5))
  raneff <- brandom(id)
  extract(raneff, "design")
  extract(raneff, "penalty")

  ## random intercept with non-observed category
  set.seed(1907)
  y <- rnorm(50, mean = rep(rnorm(10), each = 5), sd = 0.1)
  plot(y ~ id)
  # category 10 not observed
  obs <- c(rep(1, 45), rep(0, 5))
  model <- gamboost(y ~ brandom(id), weights = obs)
  coef(model)
  fitted(model)[46:50] # just the grand mean as usual for
                       # random effects models


  ### random slope
  z <- runif(50)
  raneff <- brandom(id, by = z)
  extract(raneff, "design")
  extract(raneff, "penalty")

  ### specify simple interaction model (with main effect)
  n <- 210
  x <- rnorm(n)
  X <- model.matrix(~ x)
  z <- gl(3, n/3)
  Z <- model.matrix(~z)
  beta <- list(c(0,1), c(-3,4), c(2, -4))
  y <- rnorm(length(x), mean = (X * Z[,1]) \%*\% beta[[1]] +
                               (X * Z[,2]) \%*\% beta[[2]] +
                               (X * Z[,3]) \%*\% beta[[3]])
  plot(y ~ x, col = z)
  ## specify main effect and interaction
  mod_glm <- gamboost(y ~ bols(x) + bols(x, by = z),
                  control = boost_control(mstop = 100))
  nd <- data.frame(x, z)
  nd <- nd[order(x),]
  nd$pred_glm <- predict(mod_glm, newdata = nd)
  for (i in seq(along = levels(z)))
      with(nd[nd$z == i,], lines(x, pred_glm, col = z))
  mod_gam <- gamboost(y ~ bbs(x) + bbs(x, by = z, df = 8),
                      control = boost_control(mstop = 100))
  nd$pred_gam <- predict(mod_gam, newdata = nd)
  for (i in seq(along = levels(z)))
      with(nd[nd$z == i,], lines(x, pred_gam, col = z, lty = "dashed"))
  ### convenience function for plotting
  par(mfrow = c(1,3))
  plot(mod_gam)


  ### remove intercept from base-learner
  ### and add explicit intercept to the model
  tmpdata <- data.frame(x = 1:100, y = rnorm(1:100), int = rep(1, 100))
  mod <- gamboost(y ~ bols(int, intercept = FALSE) +
                      bols(x, intercept = FALSE),
                  data = tmpdata,
                  control = boost_control(mstop = 1000))
  cf <- unlist(coef(mod))
  ## add offset
  cf[1] <- cf[1] + mod$offset
  signif(cf, 3)
  signif(coef(lm(y ~ x, data = tmpdata)), 3)

  ### much quicker and better with (mean-) centering
  tmpdata$x_center <- tmpdata$x - mean(tmpdata$x)
  mod_center <- gamboost(y ~ bols(int, intercept = FALSE) +
                             bols(x_center, intercept = FALSE),
                         data = tmpdata,
                         control = boost_control(mstop = 100))
  cf_center <- unlist(coef(mod_center, which=1:2))
  ## due to the shift in x direction we need to subtract
  ## beta_1 * mean(x) to get the correct intercept
  cf_center[1] <- cf_center[1] + mod_center$offset -
                  cf_center[2] * mean(tmpdata$x)
  signif(cf_center, 3)
  signif(coef(lm(y ~ x, data = tmpdata)), 3)

\donttest{############################################################
## Do not run and check these examples automatically as
## they take some time

  ### large data set with ties
  nunique <- 100
  xindex <- sample(1:nunique, 1000000, replace = TRUE)
  x <- runif(nunique)
  y <- rnorm(length(xindex))
  w <- rep.int(1, length(xindex))

  ### brute force computations
  op <- options()
  options(mboost_indexmin = Inf, mboost_useMatrix = FALSE)
  ## data pre-processing
  b1 <- bbs(x[xindex])$dpp(w)
  ## model fitting
  c1 <- b1$fit(y)$model
  options(op)

  ### automatic search for ties, faster
  b2 <- bbs(x[xindex])$dpp(w)
  c2 <- b2$fit(y)$model

  ### manual specification of ties, even faster
  b3 <- bbs(x, index = xindex)$dpp(w)
  c3 <- b3$fit(y)$model

  all.equal(c1, c2)
  all.equal(c1, c3)

## End(Not run and test)
}

  ### cyclic P-splines
  set.seed(781)
  x <- runif(200, 0,(2*pi))
  y <- rnorm(200, mean=sin(x), sd=0.2)
  newX <- seq(0,2*pi, length=100)
  ### model without cyclic constraints
  mod <- gamboost(y ~ bbs(x, knots = 20))
  ### model with cyclic constraints
  mod_cyclic <- gamboost(y ~ bbs(x, cyclic=TRUE, knots = 20,
                                 boundary.knots=c(0, 2*pi)))
  par(mfrow = c(1,2))
  plot(x,y, main="bbs (non-cyclic)", cex=0.5)
  lines(newX, sin(newX), lty="dotted")
  lines(newX + 2 * pi, sin(newX), lty="dashed")
  lines(newX, predict(mod, data.frame(x = newX)),
        col="red", lwd = 1.5)
  lines(newX + 2 * pi, predict(mod, data.frame(x = newX)),
        col="blue", lwd=1.5)
  plot(x,y, main="bbs (cyclic)", cex=0.5)
  lines(newX, sin(newX), lty="dotted")
  lines(newX + 2 * pi, sin(newX), lty="dashed")
  lines(newX, predict(mod_cyclic, data.frame(x = newX)),
        col="red", lwd = 1.5)
  lines(newX + 2 * pi, predict(mod_cyclic, data.frame(x = newX)),
        col="blue", lwd = 1.5)

  ### use buser() to mimic p-spline base-learner:
  set.seed(1907)
  x <- rnorm(100)
  y <- rnorm(100, mean = x^2, sd = 0.1)
  mod1 <- gamboost(y ~ bbs(x))
  ## now extract design and penalty matrix
  X <- extract(bbs(x), "design")
  K <- extract(bbs(x), "penalty")
  ## use X and K in buser()
  mod2 <- gamboost(y ~ buser(X, K))
  max(abs(predict(mod1) - predict(mod2)))  # same results

  ### use buser() to mimic penalized ordinal base-learner:
  z <- as.ordered(sample(1:3, 100, replace=TRUE))
  y <- rnorm(100, mean = as.numeric(z), sd = 0.1)
  X <- extract(bols(z))
  K <- extract(bols(z), "penalty")
  index <- extract(bols(z), "index")
  mod1 <- gamboost(y ~  buser(X, K, df = 1, index = index))
  mod2 <- gamboost(y ~  bols(z, df = 1))
  max(abs(predict(mod1) - predict(mod2)))  # same results

  ### kronecker product for matrix-valued responses
  data("volcano", package = "datasets")
  layout(matrix(1:2, ncol = 2))

  ## estimate mean of image treating image as matrix
  image(volcano, main = "data")
  x1 <- 1:nrow(volcano)
  x2 <- 1:ncol(volcano)

  vol <- as.vector(volcano)
  mod <- mboost(vol ~ bbs(x1, df = 3, knots = 10)\%O\%
                      bbs(x2, df = 3, knots = 10),
                      control = boost_control(nu = 0.25))
  mod[250]

  volf <- matrix(fitted(mod), nrow = nrow(volcano))
  image(volf, main = "fitted")

\donttest{############################################################
## Do not run and check these examples automatically as
## they take some time

  ## the old-fashioned way, a waste of space and time
  x <- expand.grid(x1, x2)
  modx <- mboost(vol ~ bbs(Var2, df = 3, knots = 10) \%X\%
                       bbs(Var1, df = 3, knots = 10), data = x,
                       control = boost_control(nu = 0.25))
  modx[250]

  max(abs(fitted(mod) - fitted(modx)))

## End(Not run and test)
}

  ### setting contrasts via contrasts.arg
  x <- as.factor(sample(1:4, 100, replace = TRUE))

  ## compute base-learners with different reference categories
  BL1 <- bols(x, contrasts.arg = contr.treatment(4, base = 1)) # default
  BL2 <- bols(x, contrasts.arg = contr.treatment(4, base = 2))
  ## compute 'sum to zero contrasts' using character string
  BL3 <- bols(x, contrasts.arg = "contr.sum")

  ## extract model matrices to check if it works
  extract(BL1)
  extract(BL2)
  extract(BL3)

  ### setting contrasts using named lists in contrasts.arg
  x2 <- as.factor(sample(1:4, 100, replace = TRUE))

  BL4 <- bols(x, x2,
              contrasts.arg = list(x = contr.treatment(4, base = 2),
                                   x2 = "contr.helmert"))
  extract(BL4)

  ### using special contrast: "contr.dummy":
  BL5 <- bols(x, contrasts.arg = "contr.dummy")
  extract(BL5)
}
\keyword{models}
