# Supplementary material for: A statistical model for the analysis of beta values in DNA methylation studies
Source: BMC Bioinformatics. 2016 Nov 22;17:480. doi: 10.1186/s12859-016-1347-4 (PMC5120494; doi:10.1186/s12859-016-1347-4)
Supplement: Additional file 3 — R package mboostDevel. (GZ 2038 kb) [file 12859_2016_1347_MOESM3_ESM.gz › mboostDevel/man/boost_family-class.Rd]

\name{boost_family-class}
\docType{class}
\alias{boost_family-class}
\alias{show,boost_family-method}
\title{Class "boost\_family": Gradient Boosting Family}
\description{Objects of class \code{boost_family} define negative gradients of
             loss functions to be optimized.}
\section{Objects from the Class}{
Objects can be created by calls of the form \code{\link{Family}(...)}
}
\section{Slots}{
	 \describe{
    \item{\code{ngradient}:}{ a function with arguments \code{y} and \code{f}
                              implementing the \emph{negative} gradient of
                              the \code{loss} function. }
    \item{\code{risk}:}{ a risk function with arguments \code{y}, \code{f} and \code{w},
               the weighted mean of the loss function by default. }
    \item{\code{offset}:}{ a function with argument \code{y} and \code{w} (weights)
                 for computing a \emph{scalar} offset. }
    \item{\code{weights}:}{ a logical indicating if weights are allowed. }
    \item{\code{check_y}:}{ a function for checking the class / mode of a response variable.}
    \item{\code{nuisance}:}{ a function for extracting nuisance parameters.}
    \item{\code{response}:}{inverse link function of a GLM or any other transformation
                   on the scale of the response.}
    \item{\code{rclass}:}{function to derive class predictions from conditional class
                   probabilities (for models with factor response variable).}
    \item{\code{name}:}{ a character giving the name of the loss function
                         for pretty printing. }
    \item{\code{charloss}:}{ a character, the deparsed loss function.}
  }
}
\seealso{\code{\link{Family}}}
\examples{

    Laplace()

}
\keyword{classes}
