# Supplementary material for: A statistical model for the analysis of beta values in DNA methylation studies
Source: BMC Bioinformatics. 2016 Nov 22;17:480. doi: 10.1186/s12859-016-1347-4 (PMC5120494; doi:10.1186/s12859-016-1347-4)
Supplement: Additional file 3 — R package mboostDevel. (GZ 2038 kb) [file 12859_2016_1347_MOESM3_ESM.gz › mboostDevel/man/control.Rd]

\name{boost_control}
\alias{boost_control}
\title{ Control Hyper-parameters for Boosting Algorithms }
\description{
  Definition of the initial number of boosting iterations, step size
  and other hyper-parameters for boosting algorithms.
}
\usage{
boost_control(mstop = 100, nu = 0.1,
              risk = c("inbag", "oobag", "none"), stopintern = FALSE,
              center = TRUE, trace = FALSE)
}
\arguments{
  \item{mstop}{ an integer giving the number of initial boosting iterations. }
  \item{nu}{ a double (between 0 and 1) defining the step size or shrinkage parameter.
             The default is probably too large for many applications
             with \code{family = Poisson()} and a smaller value is better.}
  \item{risk}{ a character indicating how the empirical risk should be
               computed for each boosting iteration. \code{inbag} leads to
               risks computed for the learning sample (i.e., all non-zero weights),
               \code{oobag} to risks based on the out-of-bag (all observations with
               zero weights) and \code{none} to no risk computations at all.}
  \item{stopintern}{ a logical that defines if the boosting algorithm stops internally
                     when the out-of-bag risk in one iteration is larger than the 
                     out-of-bag risk in the iteration before. Can also be a positive
                     number giving the risk difference that needs to be exceeded.}
  \item{center}{ deprecated. A logical indicating if the numerical covariates should be mean
                 centered before fitting. Only implemented for
		 \code{\link{glmboost}}. In \code{\link{blackboost}}
		 centering is not needed. In \code{\link{gamboost}}
		 centering is only needed if \code{\link{bols}}
		 base-learners are specified without intercept. In this
		 case centering of the covariates is essential and should be done
		 manually (at the moment). Will be removed in favour of
                 a corresponding argument in \code{glmboost} in the future
                 (and gives a warning).}
  \item{trace}{ a logical triggering printout of status information during
                the fitting process.}
}
\details{

  Objects returned by this function specify hyper-parameters of the
  boosting algorithms implemented in \code{\link{glmboost}},
  \code{\link{gamboost}} and \code{\link{blackboost}}
  (via the \code{control} argument).

}
\value{
  An object of class \code{boost_control}, a list.
}
\seealso{\code{\link{mboost}}}
\keyword{misc}
