# Supplementary material for: A statistical model for the analysis of beta values in DNA methylation studies
Source: BMC Bioinformatics. 2016 Nov 22;17:480. doi: 10.1186/s12859-016-1347-4 (PMC5120494; doi:10.1186/s12859-016-1347-4)
Supplement: Additional file 3 — R package mboostDevel. (GZ 2038 kb) [file 12859_2016_1347_MOESM3_ESM.gz › mboostDevel/man/gamboost.Rd]

\name{gamboost}
\alias{gamboost}
\title{ Gradient Boosting with Smooth Components }
\description{
  Gradient boosting for optimizing arbitrary loss functions, where component-wise
  smoothing procedures are utilized as base-learners.
}
\usage{
gamboost(formula, data = list(),
         baselearner = c("bbs", "bols", "btree", "bss", "bns"),
         dfbase = 4, ...)
}
\arguments{
  \item{formula}{ a symbolic description of the model to be fit. }
  \item{data}{ a data frame containing the variables in the model. }
  \item{baselearner}{ a character specifying the component-wise base
    learner to be used: \code{\link{bbs}} means P-splines with a
    B-spline basis (see Schmid and Hothorn 2008), \code{\link{bols}}
    linear models and \code{\link{btree}} boosts stumps.
    \code{bss} and \code{bns} are deprecated.
    Component-wise smoothing splines have been considered in Buehlmann
    and Yu (2003) and Schmid and Hothorn (2008) investigate P-splines
    with a B-spline basis. Kneib, Hothorn and Tutz (2009) also utilize
    P-splines with a B-spline basis, supplement them with their
    bivariate tensor product version to estimate interaction surfaces
    and spatial effects and also consider random effects base
    learners.}
  \item{dfbase}{ an integer vector giving the degrees of freedom for the smoothing
    spline, either globally for all variables (when its length is one)
    or separately for each single covariate. }
  \item{\dots}{ additional arguments passed to \code{\link{mboost_fit}},
    including \code{weights}, \code{offset}, \code{family} and
    \code{control}. For default values see \code{\link{mboost_fit}}.}
}
\details{

  A (generalized) additive model is fitted using a boosting algorithm based on
  component-wise univariate base-learners. The base-learners can either be
  specified via the \code{formula} object or via the \code{baselearner} argument
  (see \code{\link{bbs}} for an example). If the base-learners specified in
  \code{formula} differ from \code{baselearner}, the latter argument will be
  ignored. Furthermore, two additional base-learners can be specified in
  \code{formula}: \code{\link{bspatial}} for bivariate tensor product
  penalized splines and \code{\link{brandom}} for random effects.
}
\value{
  An object of class \code{mboost} with \code{\link{print}},
  \code{\link{AIC}}, \code{\link{plot}} and \code{\link{predict}}
  methods being available.
}
\references{

  Peter Buehlmann and Bin Yu (2003),
  Boosting with the L2 loss: regression and classification.
  \emph{Journal of the American Statistical Association}, \bold{98},
  324--339.

  Peter Buehlmann and Torsten Hothorn (2007),
  Boosting algorithms: regularization, prediction and model fitting.
  \emph{Statistical Science}, \bold{22}(4), 477--505.

  Thomas Kneib, Torsten Hothorn and Gerhard Tutz (2009), Variable selection and
  model choice in geoadditive regression models, \emph{Biometrics}, \bold{65}(2),
  626--634.

  Matthias Schmid and Torsten Hothorn (2008),
  Boosting additive models using component-wise P-splines as
  base-learners. \emph{Computational Statistics \& Data Analysis},
  \bold{53}(2), 298--311.

  Torsten Hothorn, Peter Buehlmann, Thomas Kneib, Mattthias Schmid
  and Benjamin Hofner (2010),
  Model-based Boosting 2.0.
  \emph{Journal of Machine Learning Research}, \bold{11}, 2109 -- 2113.

  Benjamin Hofner, Andreas Mayr, Nikolay Robinzonov and Matthias Schmid
  (2014). Model-based Boosting in R: A Hands-on Tutorial Using the R
  Package mboost. \emph{Computational Statistics}, \bold{29}, 3--35.\cr
  \url{http://dx.doi.org/10.1007/s00180-012-0382-5}

  Available as vignette via: \code{vignette(package = "mboostDevel", "mboost_tutorial")}
}
\seealso{\code{\link{mboost}} for the generic boosting function and
  \code{\link{glmboost}} for boosted linear models and
  \code{\link{blackboost}} for boosted trees. See e.g. \code{\link{bbs}}
  for possible base-learners. See \code{\link{cvrisk}} for
  cross-validated stopping iteration. Furthermore see
  \code{\link{boost_control}}, \code{\link{Family}} and
  \code{\link[mboostDevel]{methods}}.}
\examples{

    ### a simple two-dimensional example: cars data
    cars.gb <- gamboost(dist ~ speed, data = cars, dfbase = 4,
                        control = boost_control(mstop = 50))
    cars.gb
    AIC(cars.gb, method = "corrected")

    ### plot fit for mstop = 1, ..., 50
    plot(dist ~ speed, data = cars)
    tmp <- sapply(1:mstop(AIC(cars.gb)), function(i)
        lines(cars$speed, predict(cars.gb[i]), col = "red"))
    lines(cars$speed, predict(smooth.spline(cars$speed, cars$dist),
                              cars$speed)$y, col = "green")

    ### artificial example: sinus transformation
    x <- sort(runif(100)) * 10
    y <- sin(x) + rnorm(length(x), sd = 0.25)
    plot(x, y)
    ### linear model
    lines(x, fitted(lm(y ~ sin(x) - 1)), col = "red")
    ### GAM
    lines(x, fitted(gamboost(y ~ x,
                    control = boost_control(mstop = 500))),
          col = "green")

}
\keyword{models}
\keyword{nonlinear}
