# Supplementary material for: A statistical model for the analysis of beta values in DNA methylation studies
Source: BMC Bioinformatics. 2016 Nov 22;17:480. doi: 10.1186/s12859-016-1347-4 (PMC5120494; doi:10.1186/s12859-016-1347-4)
Supplement: Additional file 3 — R package mboostDevel. (GZ 2038 kb) [file 12859_2016_1347_MOESM3_ESM.gz › mboostDevel/man/mboost.Rd]

\name{mboost}
\alias{mboost}
\alias{mboost_fit}
\title{ Model-based Gradient Boosting }
\description{
  Gradient boosting for optimizing arbitrary loss functions, where component-wise
  models are utilized as base-learners.
}
\usage{
mboost(formula, data = list(),
       baselearner = c("bbs", "bols", "btree", "bss", "bns"), ...)
mboost_fit(blg, response, weights = rep(1, NROW(response)), offset = NULL,
           family = Gaussian(), control = boost_control(), oobweights =
           as.numeric(weights == 0))
}
\arguments{
  \item{formula}{ a symbolic description of the model to be fit. }
  \item{data}{ a data frame containing the variables in the model. }
  \item{baselearner}{ a character specifying the component-wise base
    learner to be used: \code{\link{bbs}} means P-splines with a
    B-spline basis (see Schmid and Hothorn 2008), \code{\link{bols}}
    linear models and \code{\link{btree}} boosts stumps.
    \code{bss} and \code{bns} are deprecated.
    Component-wise smoothing splines have been considered in Buehlmann
    and Yu (2003) and Schmid and Hothorn (2008) investigate P-splines
    with a B-spline basis. Kneib, Hothorn and Tutz (2009) also utilize
    P-splines with a B-spline basis, supplement them with their
    bivariate tensor product version to estimate interaction surfaces
    and spatial effects and also consider random effects base
    learners.}
  \item{blg}{ a list of objects of class \code{blg}, as returned by all
    base-learners.}
  \item{response}{ the response variable.}
  \item{weights}{ a numeric vector of weights (optional).}
  \item{offset}{ a numeric vector to be used as offset (optional).}
  \item{family}{a \code{\link{Family}} object.}
  \item{control}{ a list of parameters controlling the algorithm. For
    more details see \code{\link{boost_control}}. }
  \item{oobweights}{ an additional vector of out-of-bag weights, which is
    used for the out-of-bag risk (i.e., if \code{boost_control(risk =
      "oobag")}). This argument is also used internally by
    \code{cvrisk}. }
  \item{\dots}{  additional arguments passed to \code{\link{mboost_fit}},
    including \code{weights}, \code{offset}, \code{family} and
    \code{control}. }
}
\details{
  The function implements component-wise functional gradient boosting in
  a generic way. Basically, the algorithm is initialized with a function
  for computing the negative gradient of the loss function (via its
  \code{family} argument) and one or more base-learners (given as
  \code{blg}). Usually \code{blg} and \code{response} are computed in
  the functions \code{\link{gamboost}}, \code{\link{glmboost}},
  \code{\link{blackboost}} or \code{mboost}.

  The algorithm minimized the in-sample empirical risk defined as
  the weighted sum (by \code{weights}) of the loss function (corresponding
  to the negative gradient) evaluated at the data.

  The structure of the model is determined by the structure
  of the base-learners. If more than one base-learner is given,
  the model is additive in these components.

  Base-learners can be specified via a formula interface
  (function \code{mboost}) or as a list of objects of class \code{bl},
  see \code{\link{bols}}.

  \code{oobweights} is a vector used internally by \code{cvrisk}. When carrying
  out cross-validation to determine the optimal stopping iteration of a boosting
  model, the default value of \code{oobweights} (out-of-bag weights) assures
  that the cross-validated risk is computed using the same observation weights
  as those used for fitting the boosting model. It is strongly recommended to
  leave this argument unspecified.

  Note that the more convenient modelling interfaces \code{\link{gamboost}},
  \code{\link{glmboost}} and \code{\link{blackboost}} all call
  \code{mboost} directly.

}
\value{
  An object of class \code{mboost} with \code{\link{print}},
  \code{\link{AIC}}, \code{\link{plot}} and \code{\link{predict}}
  methods being available.
}
\references{

  Peter Buehlmann and Bin Yu (2003),
  Boosting with the L2 loss: regression and classification.
  \emph{Journal of the American Statistical Association}, \bold{98},
  324--339.

  Peter Buehlmann and Torsten Hothorn (2007),
  Boosting algorithms: regularization, prediction and model fitting.
  \emph{Statistical Science}, \bold{22}(4), 477--505.

  Torsten Hothorn, Peter Buehlmann, Thomas Kneib, Mattthias Schmid and
  Benjamin Hofner (2010), Model-based Boosting 2.0. \emph{Journal of
  Machine Learning Research}, \bold{11}, 2109--2113.

  Yoav Freund and Robert E. Schapire (1996),
  Experiments with a new boosting algorithm.
  In \emph{Machine Learning: Proc. Thirteenth International Conference},
  148--156.

  Jerome H. Friedman (2001),
  Greedy function approximation: A gradient boosting machine.
  \emph{The Annals of Statistics}, \bold{29}, 1189--1232.

  Benjamin Hofner, Andreas Mayr, Nikolay Robinzonov and Matthias Schmid
  (2014). Model-based Boosting in R: A Hands-on Tutorial Using the R
  Package mboost. \emph{Computational Statistics}, \bold{29}, 3--35.\cr
  \url{http://dx.doi.org/10.1007/s00180-012-0382-5}

  Available as vignette via: \code{vignette(package = "mboostDevel", "mboost_tutorial")}

}
\seealso{\code{\link{glmboost}} for boosted linear models and
  \code{\link{blackboost}} for boosted trees. See e.g. \code{\link{bbs}}
  for possible base-learners. See \code{\link{cvrisk}} for
  cross-validated stopping iteration. Furthermore see
  \code{\link{boost_control}}, \code{\link{Family}} and
  \code{\link[mboostDevel]{methods}}. }
\examples{
  data("bodyfat", package = "TH.data")

  ### formula interface: additive Gaussian model with
  ### a non-linear step-function in `age', a linear function in `waistcirc'
  ### and a smooth non-linear smooth function in `hipcirc'
  mod <- mboost(DEXfat ~ btree(age) + bols(waistcirc) + bbs(hipcirc),
                data = bodyfat)
  layout(matrix(1:6, nc = 3, byrow = TRUE))
  plot(mod, main = "formula")

  ### the same
  with(bodyfat,
       mod <- mboost_fit(list(btree(age), bols(waistcirc), bbs(hipcirc)),
                         response = DEXfat))
  plot(mod, main = "base-learner")
}
\keyword{models}
\keyword{nonlinear}
