# Supplementary material for: A statistical model for the analysis of beta values in DNA methylation studies
Source: BMC Bioinformatics. 2016 Nov 22;17:480. doi: 10.1186/s12859-016-1347-4 (PMC5120494; doi:10.1186/s12859-016-1347-4)
Supplement: Additional file 3 — R package mboostDevel. (GZ 2038 kb) [file 12859_2016_1347_MOESM3_ESM.gz › mboostDevel/man/survFit.Rd]

\name{survFit}
\alias{survFit}
\alias{survFit.mboost}
\alias{plot.survFit}
\title{ Survival Curves for a Cox Proportional Hazards Model }
\description{
  Computes the predicted survivor function for a Cox proportional hazards model.
}
\usage{
\method{survFit}{mboost}(object, newdata = NULL, ...)
\method{plot}{survFit}(x, xlab = "Time", ylab = "Probability", \dots)
}
\arguments{
  \item{object}{ an object of class \code{mboost} which is assumed to have a \code{\link{CoxPH}}
                 family component. }
  \item{newdata}{ an optional data frame in which to look for variables with
                  which to predict the survivor function. }
  \item{x}{ an object of class \code{survFit} for plotting. }
  \item{xlab}{ the label of the x axis. }
  \item{ylab}{ the label of the y axis. }
  \item{...}{ additional arguments passed to callies.}
}
\details{

  If \code{newdata = NULL}, the survivor function of the Cox proportional
  hazards model is computed for the mean of the covariates used in the
  \code{\link{blackboost}}, \code{\link{gamboost}}, or \code{\link{glmboost}}
  call. The Breslow estimator is used for computing the baseline survivor
  function. If \code{newdata} is a data frame, the \code{\link{predict}} method
  of \code{object}, along with the Breslow estimator, is used for computing the
  predicted survivor function for each row in \code{newdata}.

}
\value{
 An object of class \code{survFit} containing the following components:
  \item{surv}{ the estimated survival probabilities at the time points
               given in \code{time}. }
  \item{time}{ the time points at which the survivor functions are
               evaluated. }
  \item{n.event}{ the number of events observed at each time point given
                  in \code{time}.}
}
\seealso{ \code{\link{gamboost}}, \code{\link{glmboost}} and
  \code{\link{blackboost}} for model fitting.}
\examples{

library("survival")
data("ovarian", package = "survival")

fm <- Surv(futime,fustat) ~ age + resid.ds + rx + ecog.ps
fit <- glmboost(fm, data = ovarian, family = CoxPH(),
    control=boost_control(mstop = 500))

S1 <- survFit(fit)
S1
newdata <- ovarian[c(1,3,12),]
S2 <- survFit(fit, newdata = newdata)
S2

plot(S1)
}
