# Supplementary material for: A statistical model for the analysis of beta values in DNA methylation studies
Source: BMC Bioinformatics. 2016 Nov 22;17:480. doi: 10.1186/s12859-016-1347-4 (PMC5120494; doi:10.1186/s12859-016-1347-4)
Supplement: Additional file 3 — R package mboostDevel. (GZ 2038 kb) [file 12859_2016_1347_MOESM3_ESM.gz › mboostDevel/tests/Examples/mboost-Ex.Rout.save]

R version 3.1.1 (2014-07-10) -- "Sock it to Me"
Copyright (C) 2014 The R Foundation for Statistical Computing
Platform: x86_64-pc-linux-gnu (64-bit)

R is free software and comes with ABSOLUTELY NO WARRANTY.
You are welcome to redistribute it under certain conditions.
Type 'license()' or 'licence()' for distribution details.

  Natural language support but running in an English locale

R is a collaborative project with many contributors.
Type 'contributors()' for more information and
'citation()' on how to cite R or R packages in publications.

Type 'demo()' for some demos, 'help()' for on-line help, or
'help.start()' for an HTML browser interface to help.
Type 'q()' to quit R.

> pkgname <- "mboost"
> source(file.path(R.home("share"), "R", "examples-header.R"))
> options(warn = 1)
> base::assign(".ExTimings", "mboost-Ex.timings", pos = 'CheckExEnv')
> base::cat("name\tuser\tsystem\telapsed\n", file=base::get(".ExTimings", pos = 'CheckExEnv'))
> base::assign(".format_ptime",
+ function(x) {
+   if(!is.na(x[4L])) x[1L] <- x[1L] + x[4L]
+   if(!is.na(x[5L])) x[2L] <- x[2L] + x[5L]
+   options(OutDec = '.')
+   format(x[1L:3L], digits = 7L)
+ },
+ pos = 'CheckExEnv')
> 
> ### * </HEADER>
> library('mboost')
Loading required package: parallel
Loading required package: stabs
This is mboost 2.4-0. See ‘package?mboost’ and the NEWS file
for a complete list of changes.

> 
> base::assign(".oldSearch", base::search(), pos = 'CheckExEnv')
> cleanEx()
> nameEx("FP")
> ### * FP
> 
> flush(stderr()); flush(stdout())
> 
> base::assign(".ptime", proc.time(), pos = "CheckExEnv")
> ### Name: FP
> ### Title: Fractional Polynomials
> ### Aliases: FP
> ### Keywords: datagen
> 
> ### ** Examples
> 
> 
>     data("bodyfat", package = "TH.data")
>     tbodyfat <- bodyfat
> 
>     ### map covariates into [1, 2]
>     indep <- names(tbodyfat)[-2]
>     tbodyfat[indep] <- lapply(bodyfat[indep], function(x) {
+         x <- x - min(x)
+         x / max(x) + 1
+     })
> 
>     ### generate formula
>     fpfm <- as.formula(paste("DEXfat ~ ",
+         paste("FP(", indep, ", scaling = FALSE)", collapse = "+")))
>     fpfm
DEXfat ~ FP(age, scaling = FALSE) + FP(waistcirc, scaling = FALSE) + 
    FP(hipcirc, scaling = FALSE) + FP(elbowbreadth, scaling = FALSE) + 
    FP(kneebreadth, scaling = FALSE) + FP(anthro3a, scaling = FALSE) + 
    FP(anthro3b, scaling = FALSE) + FP(anthro3c, scaling = FALSE) + 
    FP(anthro4, scaling = FALSE)
> 
>     ### fit linear model
>     bf_fp <- glmboost(fpfm, data = tbodyfat,
+                       control = boost_control(mstop = 3000))
> 
>     ### when to stop
>     mstop(aic <- AIC(bf_fp))
[1] 56
>     plot(aic)
> 
>     ### coefficients
>     cf <- coef(bf_fp[mstop(aic)])
>     length(cf)
[1] 20
>     cf[abs(cf) > 0]
                                                      (Intercept) 
                                                     -35.45275161 
                           FP(age, scaling = FALSE)log(age)age^-2 
                                                       2.11026490 
                      FP(waistcirc, scaling = FALSE)waistcirc^0.5 
                                                      14.20277701 
        FP(waistcirc, scaling = FALSE)log(waistcirc)waistcirc^0.5 
                                                       2.28180362 
                   FP(waistcirc, scaling = FALSE)log(waistcirc)^2 
                                                       0.54593567 
                         FP(hipcirc, scaling = FALSE)log(hipcirc) 
                                                      18.45449919 
               FP(hipcirc, scaling = FALSE)log(hipcirc)hipcirc^-1 
                                                       0.77202815 
             FP(hipcirc, scaling = FALSE)log(hipcirc)hipcirc^-0.5 
                                                       1.10979091 
FP(elbowbreadth, scaling = FALSE)log(elbowbreadth)elbowbreadth^-2 
                                                      -9.88716312 
    FP(kneebreadth, scaling = FALSE)log(kneebreadth)kneebreadth^3 
                                                       1.61737263 
             FP(anthro3a, scaling = FALSE)log(anthro3a)anthro3a^3 
                                                       0.99133823 
                          FP(anthro3b, scaling = FALSE)anthro3b^2 
                                                       0.04258098 
                          FP(anthro3b, scaling = FALSE)anthro3b^3 
                                                       0.18774736 
             FP(anthro3b, scaling = FALSE)log(anthro3b)anthro3b^3 
                                                       1.13691580 
                       FP(anthro3c, scaling = FALSE)anthro3c^-0.5 
                                                      -1.19387668 
                        FP(anthro3c, scaling = FALSE)anthro3c^0.5 
                                                       0.67657512 
                          FP(anthro3c, scaling = FALSE)anthro3c^1 
                                                       1.00838581 
                       FP(anthro3c, scaling = FALSE)log(anthro3c) 
                                                       0.35923868 
           FP(anthro3c, scaling = FALSE)log(anthro3c)anthro3c^0.5 
                                                       0.36867521 
                FP(anthro4, scaling = FALSE)log(anthro4)anthro4^3 
                                                       0.48548065 
> 
> 
> 
> 
> base::assign(".dptime", (proc.time() - get(".ptime", pos = "CheckExEnv")), pos = "CheckExEnv")
> base::cat("FP", base::get(".format_ptime", pos = 'CheckExEnv')(get(".dptime", pos = "CheckExEnv")), "\n", file=base::get(".ExTimings", pos = 'CheckExEnv'), append=TRUE, sep="\t")
> cleanEx()
> nameEx("Family")
> ### * Family
> 
> flush(stderr()); flush(stdout())
> 
> base::assign(".ptime", proc.time(), pos = "CheckExEnv")
> ### Name: Family
> ### Title: Gradient Boosting Families
> ### Aliases: Family AdaExp Binomial GaussClass GaussReg Gaussian Huber
> ###   Laplace Poisson GammaReg CoxPH QuantReg ExpectReg NBinomial PropOdds
> ###   Weibull Loglog Lognormal AUC Gehan Hurdle Multinomial
> ### Keywords: models
> 
> ### ** Examples
> 
> 
>     Laplace()

	 Absolute Error 

Loss function: abs(y - f) 
 
> 
>     MyGaussian <- function(){
+            Family(ngradient = function(y, f, w = 1) y - f,
+            loss = function(y, f) (y - f)^2,
+            name = "My Gauss Variant")
+     }
> 
>     ### fitting multinomial logit model via a linear array model
>     X0 <- K0 <- diag(nlevels(iris$Species) - 1)
>     colnames(X0) <- levels(iris$Species)[-nlevels(iris$Species)]
>     mlm <- mboost(Species ~ bols(Sepal.Length, df = 2) %O%
+                             buser(X0, K0, df = 2), data = iris,
+                   family = Multinomial())
>     head(round(predict(mlm, type = "response"), 2))
     setosa versicolor virginica
[1,]   0.61       0.23      0.16
[2,]   0.69       0.19      0.12
[3,]   0.76       0.15      0.09
[4,]   0.79       0.13      0.08
[5,]   0.65       0.21      0.14
[6,]   0.48       0.30      0.23
> 
> 
> 
> 
> 
> base::assign(".dptime", (proc.time() - get(".ptime", pos = "CheckExEnv")), pos = "CheckExEnv")
> base::cat("Family", base::get(".format_ptime", pos = 'CheckExEnv')(get(".dptime", pos = "CheckExEnv")), "\n", file=base::get(".ExTimings", pos = 'CheckExEnv'), append=TRUE, sep="\t")
> cleanEx()
> nameEx("baselearners")
> ### * baselearners
> 
> flush(stderr()); flush(stdout())
> 
> base::assign(".ptime", proc.time(), pos = "CheckExEnv")
> ### Name: baselearners
> ### Title: Base-learners for Gradient Boosting
> ### Aliases: bols bbs bspatial brad brandom btree bmono bmrf buser bns bss
> ###   %+% %X% %O%
> ### Keywords: models
> 
> ### ** Examples
> 
> 
>   set.seed(290875)
> 
>   n <- 100
>   x1 <- rnorm(n)
>   x2 <- rnorm(n) + 0.25 * x1
>   x3 <- as.factor(sample(0:1, 100, replace = TRUE))
>   x4 <- gl(4, 25)
>   y <- 3 * sin(x1) + x2^2 + rnorm(n)
>   weights <- drop(rmultinom(1, n, rep.int(1, n) / n))
> 
>   ### set up base-learners
>   spline1 <- bbs(x1, knots = 20, df = 4)
>   extract(spline1, "design")[1:10, 1:10]
      1 2 3 4          5          6            7           8           9
 [1,] 0 0 0 0 0.00000000 0.00000000 0.000000e+00 0.000000000 0.000000000
 [2,] 0 0 0 0 0.00000000 0.00000000 0.000000e+00 0.000000000 0.000000000
 [3,] 0 0 0 0 0.00000000 0.00000000 0.000000e+00 0.000000000 0.000000000
 [4,] 0 0 0 0 0.00000000 0.00000000 0.000000e+00 0.000000000 0.000000000
 [5,] 0 0 0 0 0.01490533 0.44554054 5.113987e-01 0.028155480 0.000000000
 [6,] 0 0 0 0 0.00000000 0.00000000 0.000000e+00 0.000000000 0.000000000
 [7,] 0 0 0 0 0.00000000 0.06481227 6.035695e-01 0.328334430 0.003283771
 [8,] 0 0 0 0 0.00000000 0.00000000 0.000000e+00 0.000000000 0.000000000
 [9,] 0 0 0 0 0.00000000 0.00000000 1.551197e-09 0.167720617 0.666662247
[10,] 0 0 0 0 0.00000000 0.00000000 0.000000e+00 0.009196839 0.401902997
             10
 [1,] 0.0000000
 [2,] 0.0000000
 [3,] 0.0000000
 [4,] 0.0000000
 [5,] 0.0000000
 [6,] 0.0000000
 [7,] 0.0000000
 [8,] 0.0000000
 [9,] 0.1656171
[10,] 0.5493155
>   extract(spline1, "penalty")
      [,1] [,2] [,3] [,4] [,5] [,6] [,7] [,8] [,9] [,10] [,11] [,12] [,13]
 [1,]    1   -2    1    0    0    0    0    0    0     0     0     0     0
 [2,]   -2    5   -4    1    0    0    0    0    0     0     0     0     0
 [3,]    1   -4    6   -4    1    0    0    0    0     0     0     0     0
 [4,]    0    1   -4    6   -4    1    0    0    0     0     0     0     0
 [5,]    0    0    1   -4    6   -4    1    0    0     0     0     0     0
 [6,]    0    0    0    1   -4    6   -4    1    0     0     0     0     0
 [7,]    0    0    0    0    1   -4    6   -4    1     0     0     0     0
 [8,]    0    0    0    0    0    1   -4    6   -4     1     0     0     0
 [9,]    0    0    0    0    0    0    1   -4    6    -4     1     0     0
[10,]    0    0    0    0    0    0    0    1   -4     6    -4     1     0
[11,]    0    0    0    0    0    0    0    0    1    -4     6    -4     1
[12,]    0    0    0    0    0    0    0    0    0     1    -4     6    -4
[13,]    0    0    0    0    0    0    0    0    0     0     1    -4     6
[14,]    0    0    0    0    0    0    0    0    0     0     0     1    -4
[15,]    0    0    0    0    0    0    0    0    0     0     0     0     1
[16,]    0    0    0    0    0    0    0    0    0     0     0     0     0
[17,]    0    0    0    0    0    0    0    0    0     0     0     0     0
[18,]    0    0    0    0    0    0    0    0    0     0     0     0     0
[19,]    0    0    0    0    0    0    0    0    0     0     0     0     0
[20,]    0    0    0    0    0    0    0    0    0     0     0     0     0
[21,]    0    0    0    0    0    0    0    0    0     0     0     0     0
[22,]    0    0    0    0    0    0    0    0    0     0     0     0     0
[23,]    0    0    0    0    0    0    0    0    0     0     0     0     0
[24,]    0    0    0    0    0    0    0    0    0     0     0     0     0
      [,14] [,15] [,16] [,17] [,18] [,19] [,20] [,21] [,22] [,23] [,24]
 [1,]     0     0     0     0     0     0     0     0     0     0     0
 [2,]     0     0     0     0     0     0     0     0     0     0     0
 [3,]     0     0     0     0     0     0     0     0     0     0     0
 [4,]     0     0     0     0     0     0     0     0     0     0     0
 [5,]     0     0     0     0     0     0     0     0     0     0     0
 [6,]     0     0     0     0     0     0     0     0     0     0     0
 [7,]     0     0     0     0     0     0     0     0     0     0     0
 [8,]     0     0     0     0     0     0     0     0     0     0     0
 [9,]     0     0     0     0     0     0     0     0     0     0     0
[10,]     0     0     0     0     0     0     0     0     0     0     0
[11,]     0     0     0     0     0     0     0     0     0     0     0
[12,]     1     0     0     0     0     0     0     0     0     0     0
[13,]    -4     1     0     0     0     0     0     0     0     0     0
[14,]     6    -4     1     0     0     0     0     0     0     0     0
[15,]    -4     6    -4     1     0     0     0     0     0     0     0
[16,]     1    -4     6    -4     1     0     0     0     0     0     0
[17,]     0     1    -4     6    -4     1     0     0     0     0     0
[18,]     0     0     1    -4     6    -4     1     0     0     0     0
[19,]     0     0     0     1    -4     6    -4     1     0     0     0
[20,]     0     0     0     0     1    -4     6    -4     1     0     0
[21,]     0     0     0     0     0     1    -4     6    -4     1     0
[22,]     0     0     0     0     0     0     1    -4     6    -4     1
[23,]     0     0     0     0     0     0     0     1    -4     5    -2
[24,]     0     0     0     0     0     0     0     0     1    -2     1
>   knots.x2 <- quantile(x2, c(0.25, 0.5, 0.75))
>   spline2 <- bbs(x2, knots = knots.x2, df = 5)
>   ols3 <- bols(x3)
>   extract(ols3)
  (Intercept) x31
1           1   0
3           1   1
attr(,"assign")
[1] 0 1
attr(,"contrasts")
attr(,"contrasts")$x3
[1] "contr.treatment"

>   ols4 <- bols(x4)
> 
>   ### compute base-models
>   drop(ols3$dpp(weights)$fit(y)$model) ## same as:
(Intercept)         x31 
   1.094457    1.008338 
>   coef(lm(y ~ x3, weights = weights))
(Intercept)         x31 
   1.094457    1.008338 
> 
>   drop(ols4$dpp(weights)$fit(y)$model) ## same as:
(Intercept)         x42         x43         x44 
  0.9162875   0.3180593   0.8982705   0.8162401 
>   coef(lm(y ~ x4, weights = weights))
(Intercept)         x42         x43         x44 
  0.9162875   0.3180593   0.8982705   0.8162401 
> 
>   ### fit model, component-wise
>   mod1 <- mboost_fit(list(spline1, spline2, ols3, ols4), y, weights)
> 
>   ### more convenient formula interface
>   mod2 <- mboost(y ~ bbs(x1, knots = 20, df = 4) +
+                      bbs(x2, knots = knots.x2, df = 5) +
+                      bols(x3) + bols(x4), weights = weights)
>   all.equal(coef(mod1), coef(mod2))
[1] TRUE
> 
> 
>   ### grouped linear effects
>   # center x1 and x2 first
>   x1 <- scale(x1, center = TRUE, scale = FALSE)
>   x2 <- scale(x2, center = TRUE, scale = FALSE)
>   model <- gamboost(y ~ bols(x1, x2, intercept = FALSE) +
+                         bols(x1, intercept = FALSE) +
+                         bols(x2, intercept = FALSE),
+                         control = boost_control(mstop = 50))
>   coef(model, which = 1)   # one base-learner for x1 and x2
$`bols(x1, x2, intercept = FALSE)`
         x1          x2 
 1.81077137 -0.02249335 

attr(,"offset")
[1] 1.334042
>   coef(model, which = 2:3) # two separate base-learners for x1 and x2
$`bols(x1, intercept = FALSE)`
x1 
 0 

$`bols(x2, intercept = FALSE)`
x2 
 0 

attr(,"offset")
[1] 1.334042
>                            # zero because they were (not yet) selected.
> 
>   ### example for bspatial
>   x1 <- runif(250,-pi,pi)
>   x2 <- runif(250,-pi,pi)
> 
>   y <- sin(x1) * sin(x2) + rnorm(250, sd = 0.4)
> 
>   spline3 <- bspatial(x1, x2, knots = 12)
>   Xmat <- extract(spline3, "design")
>   ## 12 inner knots + 4 boundary knots = 16 knots per direction
>   ## THUS: 16 * 16 = 256 columns
>   dim(Xmat)
[1] 250 256
>   extract(spline3, "penalty")[1:10, 1:10]
10 x 10 sparse Matrix of class "dgTMatrix"
                                   
 [1,]  2 -2  1  .  .  .  .  .  .  .
 [2,] -2  6 -4  1  .  .  .  .  .  .
 [3,]  1 -4  7 -4  1  .  .  .  .  .
 [4,]  .  1 -4  7 -4  1  .  .  .  .
 [5,]  .  .  1 -4  7 -4  1  .  .  .
 [6,]  .  .  .  1 -4  7 -4  1  .  .
 [7,]  .  .  .  .  1 -4  7 -4  1  .
 [8,]  .  .  .  .  .  1 -4  7 -4  1
 [9,]  .  .  .  .  .  .  1 -4  7 -4
[10,]  .  .  .  .  .  .  .  1 -4  7
> 
>   ## specify number of knots separately
>   form1 <- y ~ bspatial(x1, x2, knots = list(x1 = 12, x2 = 14))
> 
>   ## decompose spatial effect into parametric part and
>   ## deviation with one df
>   form2 <- y ~ bols(x1) + bols(x2) + bols(x1, by = x2, intercept = FALSE) +
+                bspatial(x1, x2, knots = 12, center = TRUE, df = 1)
> 
> 
>   ## specify radial basis function base-learner for spatial effect
>   ## and use data-adaptive effective range (theta = NULL, see 'args')
>   form3 <- y ~ brad(x1, x2)
>   ## Now use different settings, e.g. 50 knots and theta fixed to 0.4
>   ## (not really a good setting)
>   form4 <- y ~ brad(x1, x2, knots = 50, args = list(theta = 0.4))
> 
> 
>   ### random intercept
>   id <- factor(rep(1:10, each = 5))
>   raneff <- brandom(id)
>   extract(raneff, "design")
   id1 id2 id3 id4 id5 id6 id7 id8 id9 id10
1    1   0   0   0   0   0   0   0   0    0
6    0   1   0   0   0   0   0   0   0    0
11   0   0   1   0   0   0   0   0   0    0
16   0   0   0   1   0   0   0   0   0    0
21   0   0   0   0   1   0   0   0   0    0
26   0   0   0   0   0   1   0   0   0    0
31   0   0   0   0   0   0   1   0   0    0
36   0   0   0   0   0   0   0   1   0    0
41   0   0   0   0   0   0   0   0   1    0
46   0   0   0   0   0   0   0   0   0    1
attr(,"assign")
 [1] 1 1 1 1 1 1 1 1 1 1
attr(,"contrasts")
attr(,"contrasts")$id
[1] "contr.dummy"

>   extract(raneff, "penalty")
      [,1] [,2] [,3] [,4] [,5] [,6] [,7] [,8] [,9] [,10]
 [1,]    1    0    0    0    0    0    0    0    0     0
 [2,]    0    1    0    0    0    0    0    0    0     0
 [3,]    0    0    1    0    0    0    0    0    0     0
 [4,]    0    0    0    1    0    0    0    0    0     0
 [5,]    0    0    0    0    1    0    0    0    0     0
 [6,]    0    0    0    0    0    1    0    0    0     0
 [7,]    0    0    0    0    0    0    1    0    0     0
 [8,]    0    0    0    0    0    0    0    1    0     0
 [9,]    0    0    0    0    0    0    0    0    1     0
[10,]    0    0    0    0    0    0    0    0    0     1
> 
>   ## random intercept with non-observed category
>   set.seed(1907)
>   y <- rnorm(50, mean = rep(rnorm(10), each = 5), sd = 0.1)
>   plot(y ~ id)
>   # category 10 not observed
>   obs <- c(rep(1, 45), rep(0, 5))
>   model <- gamboost(y ~ brandom(id), weights = obs)
>   coef(model)
$`brandom(id)`
       id1        id2        id3        id4        id5        id6        id7 
-1.5095486 -0.1995084  0.8461985  0.8824206  0.6553304 -0.7136614  0.4924992 
       id8        id9       id10 
 0.8080024 -1.2617327  0.0000000 

attr(,"offset")
[1] -0.6983303
>   fitted(model)[46:50] # just the grand mean as usual for
        46         47         48         49         50 
-0.6983303 -0.6983303 -0.6983303 -0.6983303 -0.6983303 
>                        # random effects models
> 
> 
>   ### random slope
>   z <- runif(50)
>   raneff <- brandom(id, by = z)
>   extract(raneff, "design")
        id1:z      id2:z     id3:z     id4:z     id5:z     id6:z     id7:z
1  0.50259942 0.00000000 0.0000000 0.0000000 0.0000000 0.0000000 0.0000000
2  0.05583988 0.00000000 0.0000000 0.0000000 0.0000000 0.0000000 0.0000000
3  0.69006339 0.00000000 0.0000000 0.0000000 0.0000000 0.0000000 0.0000000
4  0.81483211 0.00000000 0.0000000 0.0000000 0.0000000 0.0000000 0.0000000
5  0.32146322 0.00000000 0.0000000 0.0000000 0.0000000 0.0000000 0.0000000
6  0.00000000 0.06694633 0.0000000 0.0000000 0.0000000 0.0000000 0.0000000
7  0.00000000 0.51190172 0.0000000 0.0000000 0.0000000 0.0000000 0.0000000
8  0.00000000 0.31822576 0.0000000 0.0000000 0.0000000 0.0000000 0.0000000
9  0.00000000 0.33315184 0.0000000 0.0000000 0.0000000 0.0000000 0.0000000
10 0.00000000 0.93195969 0.0000000 0.0000000 0.0000000 0.0000000 0.0000000
11 0.00000000 0.00000000 0.7186267 0.0000000 0.0000000 0.0000000 0.0000000
12 0.00000000 0.00000000 0.3441995 0.0000000 0.0000000 0.0000000 0.0000000
13 0.00000000 0.00000000 0.2515360 0.0000000 0.0000000 0.0000000 0.0000000
14 0.00000000 0.00000000 0.9205251 0.0000000 0.0000000 0.0000000 0.0000000
15 0.00000000 0.00000000 0.3082208 0.0000000 0.0000000 0.0000000 0.0000000
16 0.00000000 0.00000000 0.0000000 0.4106751 0.0000000 0.0000000 0.0000000
17 0.00000000 0.00000000 0.0000000 0.5614606 0.0000000 0.0000000 0.0000000
18 0.00000000 0.00000000 0.0000000 0.6550415 0.0000000 0.0000000 0.0000000
19 0.00000000 0.00000000 0.0000000 0.9282509 0.0000000 0.0000000 0.0000000
20 0.00000000 0.00000000 0.0000000 0.4750425 0.0000000 0.0000000 0.0000000
21 0.00000000 0.00000000 0.0000000 0.0000000 0.7181429 0.0000000 0.0000000
22 0.00000000 0.00000000 0.0000000 0.0000000 0.5509939 0.0000000 0.0000000
23 0.00000000 0.00000000 0.0000000 0.0000000 0.9027612 0.0000000 0.0000000
24 0.00000000 0.00000000 0.0000000 0.0000000 0.9100466 0.0000000 0.0000000
25 0.00000000 0.00000000 0.0000000 0.0000000 0.2095783 0.0000000 0.0000000
26 0.00000000 0.00000000 0.0000000 0.0000000 0.0000000 0.4098701 0.0000000
27 0.00000000 0.00000000 0.0000000 0.0000000 0.0000000 0.5335995 0.0000000
28 0.00000000 0.00000000 0.0000000 0.0000000 0.0000000 0.3361951 0.0000000
29 0.00000000 0.00000000 0.0000000 0.0000000 0.0000000 0.9611161 0.0000000
30 0.00000000 0.00000000 0.0000000 0.0000000 0.0000000 0.7673629 0.0000000
31 0.00000000 0.00000000 0.0000000 0.0000000 0.0000000 0.0000000 0.5994378
32 0.00000000 0.00000000 0.0000000 0.0000000 0.0000000 0.0000000 0.1352137
33 0.00000000 0.00000000 0.0000000 0.0000000 0.0000000 0.0000000 0.2643471
34 0.00000000 0.00000000 0.0000000 0.0000000 0.0000000 0.0000000 0.4921034
35 0.00000000 0.00000000 0.0000000 0.0000000 0.0000000 0.0000000 0.8945813
36 0.00000000 0.00000000 0.0000000 0.0000000 0.0000000 0.0000000 0.0000000
37 0.00000000 0.00000000 0.0000000 0.0000000 0.0000000 0.0000000 0.0000000
38 0.00000000 0.00000000 0.0000000 0.0000000 0.0000000 0.0000000 0.0000000
39 0.00000000 0.00000000 0.0000000 0.0000000 0.0000000 0.0000000 0.0000000
40 0.00000000 0.00000000 0.0000000 0.0000000 0.0000000 0.0000000 0.0000000
41 0.00000000 0.00000000 0.0000000 0.0000000 0.0000000 0.0000000 0.0000000
42 0.00000000 0.00000000 0.0000000 0.0000000 0.0000000 0.0000000 0.0000000
43 0.00000000 0.00000000 0.0000000 0.0000000 0.0000000 0.0000000 0.0000000
44 0.00000000 0.00000000 0.0000000 0.0000000 0.0000000 0.0000000 0.0000000
45 0.00000000 0.00000000 0.0000000 0.0000000 0.0000000 0.0000000 0.0000000
46 0.00000000 0.00000000 0.0000000 0.0000000 0.0000000 0.0000000 0.0000000
47 0.00000000 0.00000000 0.0000000 0.0000000 0.0000000 0.0000000 0.0000000
48 0.00000000 0.00000000 0.0000000 0.0000000 0.0000000 0.0000000 0.0000000
49 0.00000000 0.00000000 0.0000000 0.0000000 0.0000000 0.0000000 0.0000000
50 0.00000000 0.00000000 0.0000000 0.0000000 0.0000000 0.0000000 0.0000000
       id8:z      id9:z     id10:z
1  0.0000000 0.00000000 0.00000000
2  0.0000000 0.00000000 0.00000000
3  0.0000000 0.00000000 0.00000000
4  0.0000000 0.00000000 0.00000000
5  0.0000000 0.00000000 0.00000000
6  0.0000000 0.00000000 0.00000000
7  0.0000000 0.00000000 0.00000000
8  0.0000000 0.00000000 0.00000000
9  0.0000000 0.00000000 0.00000000
10 0.0000000 0.00000000 0.00000000
11 0.0000000 0.00000000 0.00000000
12 0.0000000 0.00000000 0.00000000
13 0.0000000 0.00000000 0.00000000
14 0.0000000 0.00000000 0.00000000
15 0.0000000 0.00000000 0.00000000
16 0.0000000 0.00000000 0.00000000
17 0.0000000 0.00000000 0.00000000
18 0.0000000 0.00000000 0.00000000
19 0.0000000 0.00000000 0.00000000
20 0.0000000 0.00000000 0.00000000
21 0.0000000 0.00000000 0.00000000
22 0.0000000 0.00000000 0.00000000
23 0.0000000 0.00000000 0.00000000
24 0.0000000 0.00000000 0.00000000
25 0.0000000 0.00000000 0.00000000
26 0.0000000 0.00000000 0.00000000
27 0.0000000 0.00000000 0.00000000
28 0.0000000 0.00000000 0.00000000
29 0.0000000 0.00000000 0.00000000
30 0.0000000 0.00000000 0.00000000
31 0.0000000 0.00000000 0.00000000
32 0.0000000 0.00000000 0.00000000
33 0.0000000 0.00000000 0.00000000
34 0.0000000 0.00000000 0.00000000
35 0.0000000 0.00000000 0.00000000
36 0.9221916 0.00000000 0.00000000
37 0.7830943 0.00000000 0.00000000
38 0.1455074 0.00000000 0.00000000
39 0.5827876 0.00000000 0.00000000
40 0.2746886 0.00000000 0.00000000
41 0.0000000 0.02663745 0.00000000
42 0.0000000 0.16163030 0.00000000
43 0.0000000 0.24233143 0.00000000
44 0.0000000 0.73402096 0.00000000
45 0.0000000 0.77306128 0.00000000
46 0.0000000 0.00000000 0.64768759
47 0.0000000 0.00000000 0.58947778
48 0.0000000 0.00000000 0.03172592
49 0.0000000 0.00000000 0.99806980
50 0.0000000 0.00000000 0.90622781
>   extract(raneff, "penalty")
      [,1] [,2] [,3] [,4] [,5] [,6] [,7] [,8] [,9] [,10]
 [1,]    1    0    0    0    0    0    0    0    0     0
 [2,]    0    1    0    0    0    0    0    0    0     0
 [3,]    0    0    1    0    0    0    0    0    0     0
 [4,]    0    0    0    1    0    0    0    0    0     0
 [5,]    0    0    0    0    1    0    0    0    0     0
 [6,]    0    0    0    0    0    1    0    0    0     0
 [7,]    0    0    0    0    0    0    1    0    0     0
 [8,]    0    0    0    0    0    0    0    1    0     0
 [9,]    0    0    0    0    0    0    0    0    1     0
[10,]    0    0    0    0    0    0    0    0    0     1
> 
>   ### specify simple interaction model (with main effect)
>   n <- 210
>   x <- rnorm(n)
>   X <- model.matrix(~ x)
>   z <- gl(3, n/3)
>   Z <- model.matrix(~z)
>   beta <- list(c(0,1), c(-3,4), c(2, -4))
>   y <- rnorm(length(x), mean = (X * Z[,1]) %*% beta[[1]] +
+                                (X * Z[,2]) %*% beta[[2]] +
+                                (X * Z[,3]) %*% beta[[3]])
>   plot(y ~ x, col = z)
>   ## specify main effect and interaction
>   mod_glm <- gamboost(y ~ bols(x) + bols(x, by = z),
+                   control = boost_control(mstop = 100))
>   nd <- data.frame(x, z)
>   nd <- nd[order(x),]
>   nd$pred_glm <- predict(mod_glm, newdata = nd)
>   for (i in seq(along = levels(z)))
+       with(nd[nd$z == i,], lines(x, pred_glm, col = z))
>   mod_gam <- gamboost(y ~ bbs(x) + bbs(x, by = z, df = 8),
+                       control = boost_control(mstop = 100))
>   nd$pred_gam <- predict(mod_gam, newdata = nd)
>   for (i in seq(along = levels(z)))
+       with(nd[nd$z == i,], lines(x, pred_gam, col = z, lty = "dashed"))
>   ### convenience function for plotting
>   par(mfrow = c(1,3))
>   plot(mod_gam)
> 
> 
>   ### remove intercept from base-learner
>   ### and add explicit intercept to the model
>   tmpdata <- data.frame(x = 1:100, y = rnorm(1:100), int = rep(1, 100))
>   mod <- gamboost(y ~ bols(int, intercept = FALSE) +
+                       bols(x, intercept = FALSE),
+                   data = tmpdata,
+                   control = boost_control(mstop = 1000))
Warning in bols(x, intercept = FALSE) :
  covariates should be (mean-) centered if ‘intercept = FALSE’
>   cf <- unlist(coef(mod))
>   ## add offset
>   cf[1] <- cf[1] + mod$offset
>   signif(cf, 3)
bols(int, intercept = FALSE).int     bols(x, intercept = FALSE).x 
                       -0.130000                         0.000355 
>   signif(coef(lm(y ~ x, data = tmpdata)), 3)
(Intercept)           x 
  -0.130000    0.000356 
> 
>   ### much quicker and better with (mean-) centering
>   tmpdata$x_center <- tmpdata$x - mean(tmpdata$x)
>   mod_center <- gamboost(y ~ bols(int, intercept = FALSE) +
+                              bols(x_center, intercept = FALSE),
+                          data = tmpdata,
+                          control = boost_control(mstop = 100))
>   cf_center <- unlist(coef(mod_center, which=1:2))
>   ## due to the shift in x direction we need to subtract
>   ## beta_1 * mean(x) to get the correct intercept
>   cf_center[1] <- cf_center[1] + mod_center$offset -
+                   cf_center[2] * mean(tmpdata$x)
>   signif(cf_center, 3)
          bols(int, intercept = FALSE).int 
                                 -0.130000 
bols(x_center, intercept = FALSE).x_center 
                                  0.000356 
>   signif(coef(lm(y ~ x, data = tmpdata)), 3)
(Intercept)           x 
  -0.130000    0.000356 
> 
> 
>   ### cyclic P-splines
>   set.seed(781)
>   x <- runif(200, 0,(2*pi))
>   y <- rnorm(200, mean=sin(x), sd=0.2)
>   newX <- seq(0,2*pi, length=100)
>   ### model without cyclic constraints
>   mod <- gamboost(y ~ bbs(x, knots = 20))
>   ### model with cyclic constraints
>   mod_cyclic <- gamboost(y ~ bbs(x, cyclic=TRUE, knots = 20,
+                                  boundary.knots=c(0, 2*pi)))
>   par(mfrow = c(1,2))
>   plot(x,y, main="bbs (non-cyclic)", cex=0.5)
>   lines(newX, sin(newX), lty="dotted")
>   lines(newX + 2 * pi, sin(newX), lty="dashed")
>   lines(newX, predict(mod, data.frame(x = newX)),
+         col="red", lwd = 1.5)
>   lines(newX + 2 * pi, predict(mod, data.frame(x = newX)),
+         col="blue", lwd=1.5)
>   plot(x,y, main="bbs (cyclic)", cex=0.5)
>   lines(newX, sin(newX), lty="dotted")
>   lines(newX + 2 * pi, sin(newX), lty="dashed")
>   lines(newX, predict(mod_cyclic, data.frame(x = newX)),
+         col="red", lwd = 1.5)
>   lines(newX + 2 * pi, predict(mod_cyclic, data.frame(x = newX)),
+         col="blue", lwd = 1.5)
> 
>   ### use buser() to mimic p-spline base-learner:
>   set.seed(1907)
>   x <- rnorm(100)
>   y <- rnorm(100, mean = x^2, sd = 0.1)
>   mod1 <- gamboost(y ~ bbs(x))
>   ## now extract design and penalty matrix
>   X <- extract(bbs(x), "design")
>   K <- extract(bbs(x), "penalty")
>   ## use X and K in buser()
>   mod2 <- gamboost(y ~ buser(X, K))
>   max(abs(predict(mod1) - predict(mod2)))  # same results
[1] 0
> 
>   ### use buser() to mimic penalized ordinal base-learner:
>   z <- as.ordered(sample(1:3, 100, replace=TRUE))
>   y <- rnorm(100, mean = as.numeric(z), sd = 0.1)
>   X <- extract(bols(z))
>   K <- extract(bols(z), "penalty")
>   index <- extract(bols(z), "index")
>   mod1 <- gamboost(y ~  buser(X, K, df = 1, index = index))
>   mod2 <- gamboost(y ~  bols(z, df = 1))
>   max(abs(predict(mod1) - predict(mod2)))  # same results
[1] 0
> 
>   ### kronecker product for matrix-valued responses
>   data("volcano", package = "datasets")
>   layout(matrix(1:2, ncol = 2))
> 
>   ## estimate mean of image treating image as matrix
>   image(volcano, main = "data")
>   x1 <- 1:nrow(volcano)
>   x2 <- 1:ncol(volcano)
> 
>   vol <- as.vector(volcano)
>   mod <- mboost(vol ~ bbs(x1, df = 3, knots = 10)%O%
+                       bbs(x2, df = 3, knots = 10),
+                       control = boost_control(nu = 0.25))
>   mod[250]

	 Model-based Boosting

Call:
mboost(formula = vol ~ bbs(x1, df = 3, knots = 10) %O% bbs(x2,     df = 3, knots = 10), control = boost_control(nu = 0.25))


	 Squared Error (Regression) 

Loss function: (y - f)^2 
 

Number of boosting iterations: mstop = 250 
Step size:  0.25 
Offset:  130.1879 
Number of baselearners:  1 

> 
>   volf <- matrix(fitted(mod), nrow = nrow(volcano))
>   image(volf, main = "fitted")
> 
> 
>   ### setting contrasts via contrasts.arg
>   x <- as.factor(sample(1:4, 100, replace = TRUE))
> 
>   ## compute base-learners with different reference categories
>   BL1 <- bols(x, contrasts.arg = contr.treatment(4, base = 1)) # default
>   BL2 <- bols(x, contrasts.arg = contr.treatment(4, base = 2))
>   ## compute 'sum to zero contrasts' using character string
>   BL3 <- bols(x, contrasts.arg = "contr.sum")
> 
>   ## extract model matrices to check if it works
>   extract(BL1)
  (Intercept) x2 x3 x4
1           1  0  1  0
2           1  0  0  1
3           1  1  0  0
5           1  0  0  0
attr(,"assign")
[1] 0 1 1 1
attr(,"contrasts")
attr(,"contrasts")$x
  2 3 4
1 0 0 0
2 1 0 0
3 0 1 0
4 0 0 1

>   extract(BL2)
  (Intercept) x1 x3 x4
1           1  0  1  0
2           1  0  0  1
3           1  0  0  0
5           1  1  0  0
attr(,"assign")
[1] 0 1 1 1
attr(,"contrasts")
attr(,"contrasts")$x
  1 3 4
1 1 0 0
2 0 0 0
3 0 1 0
4 0 0 1

>   extract(BL3)
  (Intercept) x1 x2 x3
1           1  0  0  1
2           1 -1 -1 -1
3           1  0  1  0
5           1  1  0  0
attr(,"assign")
[1] 0 1 1 1
attr(,"contrasts")
attr(,"contrasts")$x
[1] "contr.sum"

> 
>   ### setting contrasts using named lists in contrasts.arg
>   x2 <- as.factor(sample(1:4, 100, replace = TRUE))
> 
>   BL4 <- bols(x, x2,
+               contrasts.arg = list(x = contr.treatment(4, base = 2),
+                                    x2 = "contr.helmert"))
>   extract(BL4)
   (Intercept) x1 x3 x4 x21 x22 x23
1            1  0  1  0   0   0   3
2            1  0  0  1  -1  -1  -1
3            1  0  0  0   0   2  -1
4            1  0  0  1   0   0   3
5            1  1  0  0   1  -1  -1
10           1  0  0  0   0   0   3
11           1  0  1  0   1  -1  -1
13           1  0  0  0  -1  -1  -1
14           1  1  0  0  -1  -1  -1
15           1  0  0  1   1  -1  -1
16           1  0  1  0   0   2  -1
20           1  0  0  0   1  -1  -1
22           1  0  0  1   0   2  -1
26           1  1  0  0   0   2  -1
30           1  0  1  0  -1  -1  -1
53           1  1  0  0   0   0   3
attr(,"assign")
[1] 0 1 1 1 2 2 2
attr(,"contrasts")
attr(,"contrasts")$x
  1 3 4
1 1 0 0
2 0 0 0
3 0 1 0
4 0 0 1

attr(,"contrasts")$x2
[1] "contr.helmert"

> 
>   ### using special contrast: "contr.dummy":
>   BL5 <- bols(x, contrasts.arg = "contr.dummy")
>   extract(BL5)
  x1 x2 x3 x4
1  0  0  1  0
2  0  0  0  1
3  0  1  0  0
5  1  0  0  0
attr(,"assign")
[1] 1 1 1 1
attr(,"contrasts")
attr(,"contrasts")$x
[1] "contr.dummy"

> 
> 
> 
> base::assign(".dptime", (proc.time() - get(".ptime", pos = "CheckExEnv")), pos = "CheckExEnv")
> base::cat("baselearners", base::get(".format_ptime", pos = 'CheckExEnv')(get(".dptime", pos = "CheckExEnv")), "\n", file=base::get(".ExTimings", pos = 'CheckExEnv'), append=TRUE, sep="\t")
> graphics::par(get("par.postscript", pos = 'CheckExEnv'))
> cleanEx()
> nameEx("blackboost")
> ### * blackboost
> 
> flush(stderr()); flush(stdout())
> 
> base::assign(".ptime", proc.time(), pos = "CheckExEnv")
> ### Name: blackboost
> ### Title: Gradient Boosting with Regression Trees
> ### Aliases: blackboost
> ### Keywords: models regression
> 
> ### ** Examples
> 
> 
>     ### a simple two-dimensional example: cars data
>     cars.gb <- blackboost(dist ~ speed, data = cars,
+                           control = boost_control(mstop = 50))
Loading required package: party
Loading required package: grid
Loading required package: zoo

Attaching package: ‘zoo’

The following objects are masked from ‘package:base’:

    as.Date, as.Date.numeric

Loading required package: sandwich
Loading required package: strucchange
Loading required package: modeltools
Loading required package: stats4
>     cars.gb

	 Model-based Boosting

Call:
blackboost(formula = dist ~ speed, data = cars, control = boost_control(mstop = 50))


	 Squared Error (Regression) 

Loss function: (y - f)^2 
 

Number of boosting iterations: mstop = 50 
Step size:  0.1 
Offset:  42.98 
Number of baselearners:  1 

> 
>     ### plot fit
>     plot(dist ~ speed, data = cars)
>     lines(cars$speed, predict(cars.gb), col = "red")
> 
>     ### set up and plot additive tree model
>     ctrl <- ctree_control(maxdepth = 3)
>     viris <- subset(iris, Species != "setosa")
>     viris$Species <- viris$Species[, drop = TRUE]
>     imod <- mboost(Species ~ btree(Sepal.Length, tree_controls = ctrl) +
+                              btree(Sepal.Width, tree_controls = ctrl) +
+                              btree(Petal.Length, tree_controls = ctrl) +
+                              btree(Petal.Width, tree_controls = ctrl),
+                    data = viris, family = Binomial())[500]
>     layout(matrix(1:4, ncol = 2))
>     plot(imod)
> 
> 
> 
> 
> base::assign(".dptime", (proc.time() - get(".ptime", pos = "CheckExEnv")), pos = "CheckExEnv")
> base::cat("blackboost", base::get(".format_ptime", pos = 'CheckExEnv')(get(".dptime", pos = "CheckExEnv")), "\n", file=base::get(".ExTimings", pos = 'CheckExEnv'), append=TRUE, sep="\t")
> cleanEx()

detaching ‘package:party’, ‘package:modeltools’, ‘package:stats4’,
  ‘package:strucchange’, ‘package:sandwich’, ‘package:zoo’,
  ‘package:grid’

> nameEx("boost_family-class")
> ### * boost_family-class
> 
> flush(stderr()); flush(stdout())
> 
> base::assign(".ptime", proc.time(), pos = "CheckExEnv")
> ### Name: boost_family-class
> ### Title: Class "boost\_family": Gradient Boosting Family
> ### Aliases: boost_family-class show,boost_family-method
> ### Keywords: classes
> 
> ### ** Examples
> 
> 
>     Laplace()

	 Absolute Error 

Loss function: abs(y - f) 
 
> 
> 
> 
> 
> base::assign(".dptime", (proc.time() - get(".ptime", pos = "CheckExEnv")), pos = "CheckExEnv")
> base::cat("boost_family-class", base::get(".format_ptime", pos = 'CheckExEnv')(get(".dptime", pos = "CheckExEnv")), "\n", file=base::get(".ExTimings", pos = 'CheckExEnv'), append=TRUE, sep="\t")
> cleanEx()
> nameEx("confint")
> ### * confint
> 
> flush(stderr()); flush(stdout())
> 
> base::assign(".ptime", proc.time(), pos = "CheckExEnv")
> ### Name: confint.mboost
> ### Title: Pointwise Bootstrap Confidence Intervals
> ### Aliases: confint.mboost confint.glmboost plot.mboost.ci lines.mboost.ci
> ###   print.glmboost.ci
> ### Keywords: methods
> 
> ### ** Examples
> 
> 
> 
> 
> base::assign(".dptime", (proc.time() - get(".ptime", pos = "CheckExEnv")), pos = "CheckExEnv")
> base::cat("confint", base::get(".format_ptime", pos = 'CheckExEnv')(get(".dptime", pos = "CheckExEnv")), "\n", file=base::get(".ExTimings", pos = 'CheckExEnv'), append=TRUE, sep="\t")
> graphics::par(get("par.postscript", pos = 'CheckExEnv'))
> cleanEx()
> nameEx("cvrisk")
> ### * cvrisk
> 
> flush(stderr()); flush(stdout())
> 
> base::assign(".ptime", proc.time(), pos = "CheckExEnv")
> ### Name: cvrisk
> ### Title: Cross-Validation
> ### Aliases: cvrisk cvrisk.mboost cv
> ### Keywords: models regression
> 
> ### ** Examples
> 
> 
>   data("bodyfat", package = "TH.data")
> 
>   ### fit linear model to data
>   model <- glmboost(DEXfat ~ ., data = bodyfat, center = TRUE)
> 
>   ### AIC-based selection of number of boosting iterations
>   maic <- AIC(model)
>   maic
[1] 3.352738
Optimal number of boosting iterations: 45 
Degrees of freedom (for mstop = 45): 1.917234 
> 
>   ### inspect coefficient path and AIC-based stopping criterion
>   par(mai = par("mai") * c(1, 1, 1, 1.8))
>   plot(model)
>   abline(v = mstop(maic), col = "lightgray")
> 
>   ### 10-fold cross-validation
>   cv10f <- cv(model.weights(model), type = "kfold")
>   cvm <- cvrisk(model, folds = cv10f, papply = lapply)
>   print(cvm)

	 Cross-validated Squared Error (Regression) 
	 glmboost.formula(formula = DEXfat ~ ., data = bodyfat, center = TRUE) 

        1         2         3         4         5         6         7         8 
106.09407  89.65218  77.76142  66.44206  58.79889  50.85267  45.24696  40.33881 
        9        10        11        12        13        14        15        16 
 35.83575  32.39307  29.21831  26.92367  24.65539  23.06132  21.62550  20.33962 
       17        18        19        20        21        22        23        24 
 19.29472  18.31148  17.50721  16.78393  16.12721  15.53686  15.19314  14.68391 
       25        26        27        28        29        30        31        32 
 14.45576  14.05642  13.87892  13.69867  13.49198  13.35222  13.15253  13.02641 
       33        34        35        36        37        38        39        40 
 12.93247  12.91432  12.84801  12.85658  12.78858  12.78068  12.75823  12.75765 
       41        42        43        44        45        46        47        48 
 12.80392  12.74348  12.81272  12.77529  12.81033  12.82648  12.79806  12.82263 
       49        50        51        52        53        54        55        56 
 12.83457  12.82588  12.85162  12.85110  12.86438  12.88938  12.90756  12.90551 
       57        58        59        60        61        62        63        64 
 12.91887  12.95178  12.93294  12.94497  12.94909  12.96711  12.96341  12.99822 
       65        66        67        68        69        70        71        72 
 12.99994  13.01329  13.02456  13.02144  13.04731  13.04683  13.06926  13.07668 
       73        74        75        76        77        78        79        80 
 13.09080  13.09076  13.09871  13.10342  13.12724  13.13206  13.14481  13.13770 
       81        82        83        84        85        86        87        88 
 13.15344  13.16777  13.17354  13.17985  13.18657  13.20034  13.20075  13.21323 
       89        90        91        92        93        94        95        96 
 13.22397  13.23466  13.24306  13.25114  13.25779  13.26471  13.29180  13.29794 
       97        98        99       100 
 13.30514  13.31288  13.31205  13.32428 

	 Optimal number of boosting iterations: 42 
>   mstop(cvm)
[1] 42
>   plot(cvm)
> 
>   ### 25 bootstrap iterations (manually)
>   set.seed(290875)
>   n <- nrow(bodyfat)
>   bs25 <- rmultinom(25, n, rep(1, n)/n)
>   cvm <- cvrisk(model, folds = bs25, papply = lapply)
>   print(cvm)

	 Cross-validated Squared Error (Regression) 
	 glmboost.formula(formula = DEXfat ~ ., data = bodyfat, center = TRUE) 

        1         2         3         4         5         6         7         8 
105.21681  90.39822  78.01859  67.62284  59.28276  51.69324  45.81663  40.72354 
        9        10        11        12        13        14        15        16 
 36.18268  32.82252  29.68052  27.34685  25.14741  23.32195  21.86297  20.62092 
       17        18        19        20        21        22        23        24 
 19.51134  18.57217  17.82785  17.19064  16.61903  16.14986  15.75519  15.42828 
       25        26        27        28        29        30        31        32 
 15.12715  14.86865  14.67645  14.47705  14.32909  14.19508  14.09503  14.02636 
       33        34        35        36        37        38        39        40 
 13.91859  13.85153  13.81214  13.73382  13.69756  13.66757  13.62300  13.58873 
       41        42        43        44        45        46        47        48 
 13.54895  13.53668  13.50329  13.49420  13.46374  13.45288  13.43445  13.44060 
       49        50        51        52        53        54        55        56 
 13.42223  13.41781  13.42916  13.41414  13.40484  13.40567  13.40934  13.40576 
       57        58        59        60        61        62        63        64 
 13.41607  13.41409  13.40710  13.40558  13.41583  13.41963  13.43354  13.42803 
       65        66        67        68        69        70        71        72 
 13.42735  13.42628  13.44171  13.45126  13.45371  13.45537  13.45598  13.46645 
       73        74        75        76        77        78        79        80 
 13.48861  13.47666  13.48980  13.50234  13.50078  13.51064  13.51178  13.53205 
       81        82        83        84        85        86        87        88 
 13.53838  13.53504  13.54260  13.54861  13.56030  13.56971  13.58088  13.58164 
       89        90        91        92        93        94        95        96 
 13.58812  13.59870  13.60281  13.61136  13.61502  13.61518  13.62406  13.62941 
       97        98        99       100 
 13.64013  13.64593  13.65394  13.65847 

	 Optimal number of boosting iterations: 53 
>   mstop(cvm)
[1] 53
>   plot(cvm)
> 
>   ### same by default
>   set.seed(290875)
>   cvrisk(model, papply = lapply)

	 Cross-validated Squared Error (Regression) 
	 glmboost.formula(formula = DEXfat ~ ., data = bodyfat, center = TRUE) 

        1         2         3         4         5         6         7         8 
105.21681  90.39822  78.01859  67.62284  59.28276  51.69324  45.81663  40.72354 
        9        10        11        12        13        14        15        16 
 36.18268  32.82252  29.68052  27.34685  25.14741  23.32195  21.86297  20.62092 
       17        18        19        20        21        22        23        24 
 19.51134  18.57217  17.82785  17.19064  16.61903  16.14986  15.75519  15.42828 
       25        26        27        28        29        30        31        32 
 15.12715  14.86865  14.67645  14.47705  14.32909  14.19508  14.09503  14.02636 
       33        34        35        36        37        38        39        40 
 13.91859  13.85153  13.81214  13.73382  13.69756  13.66757  13.62300  13.58873 
       41        42        43        44        45        46        47        48 
 13.54895  13.53668  13.50329  13.49420  13.46374  13.45288  13.43445  13.44060 
       49        50        51        52        53        54        55        56 
 13.42223  13.41781  13.42916  13.41414  13.40484  13.40567  13.40934  13.40576 
       57        58        59        60        61        62        63        64 
 13.41607  13.41409  13.40710  13.40558  13.41583  13.41963  13.43354  13.42803 
       65        66        67        68        69        70        71        72 
 13.42735  13.42628  13.44171  13.45126  13.45371  13.45537  13.45598  13.46645 
       73        74        75        76        77        78        79        80 
 13.48861  13.47666  13.48980  13.50234  13.50078  13.51064  13.51178  13.53205 
       81        82        83        84        85        86        87        88 
 13.53838  13.53504  13.54260  13.54861  13.56030  13.56971  13.58088  13.58164 
       89        90        91        92        93        94        95        96 
 13.58812  13.59870  13.60281  13.61136  13.61502  13.61518  13.62406  13.62941 
       97        98        99       100 
 13.64013  13.64593  13.65394  13.65847 

	 Optimal number of boosting iterations: 53 
> 
>   ### 25 bootstrap iterations (using cv)
>   set.seed(290875)
>   bs25_2 <- cv(model.weights(model), type="bootstrap")
>   all(bs25 == bs25_2)
[1] TRUE
> 
>   ### trees
>   blackbox <- blackboost(DEXfat ~ ., data = bodyfat)
Loading required package: party
Loading required package: grid
Loading required package: zoo

Attaching package: ‘zoo’

The following objects are masked from ‘package:base’:

    as.Date, as.Date.numeric

Loading required package: sandwich
Loading required package: strucchange
Loading required package: modeltools
Loading required package: stats4
>   cvtree <- cvrisk(blackbox, papply = lapply)
>   plot(cvtree)
> 
> 
>   ### cvrisk in parallel modes:
> 
>   ## Not run: 
> ##D ## parallel:::mclapply only runs properly on unix systems
> ##D     cvrisk(model)
> ##D   
> ## End(Not run)
> 
>   ## Not run: 
> ##D ## infrastructure needs to be set up in advance
> ##D     cl <- makeCluster(25) # e.g. to run cvrisk on 25 nodes via PVM
> ##D     myApply <- function(X, FUN, ...) {
> ##D       myFun <- function(...) {
> ##D           library("mboost") # load mboost on nodes
> ##D           FUN(...)
> ##D       }
> ##D       ## further set up steps as required
> ##D       parLapply(cl = cl, X, myFun, ...)
> ##D     }
> ##D     cvrisk(model, papply = myApply)
> ##D     stopCluster(cl)
> ##D   
> ## End(Not run)
> 
> 
> 
> 
> base::assign(".dptime", (proc.time() - get(".ptime", pos = "CheckExEnv")), pos = "CheckExEnv")
> base::cat("cvrisk", base::get(".format_ptime", pos = 'CheckExEnv')(get(".dptime", pos = "CheckExEnv")), "\n", file=base::get(".ExTimings", pos = 'CheckExEnv'), append=TRUE, sep="\t")
> graphics::par(get("par.postscript", pos = 'CheckExEnv'))
> cleanEx()

detaching ‘package:party’, ‘package:modeltools’, ‘package:stats4’,
  ‘package:strucchange’, ‘package:sandwich’, ‘package:zoo’,
  ‘package:grid’

> nameEx("gamboost")
> ### * gamboost
> 
> flush(stderr()); flush(stdout())
> 
> base::assign(".ptime", proc.time(), pos = "CheckExEnv")
> ### Name: gamboost
> ### Title: Gradient Boosting with Smooth Components
> ### Aliases: gamboost
> ### Keywords: models nonlinear
> 
> ### ** Examples
> 
> 
>     ### a simple two-dimensional example: cars data
>     cars.gb <- gamboost(dist ~ speed, data = cars, dfbase = 4,
+                         control = boost_control(mstop = 50))
>     cars.gb

	 Model-based Boosting

Call:
gamboost(formula = dist ~ speed, data = cars, dfbase = 4, control = boost_control(mstop = 50))


	 Squared Error (Regression) 

Loss function: (y - f)^2 
 

Number of boosting iterations: mstop = 50 
Step size:  0.1 
Offset:  42.98 
Number of baselearners:  1 

>     AIC(cars.gb, method = "corrected")
[1] 6.575866
Optimal number of boosting iterations: 26 
Degrees of freedom (for mstop = 26): 3.905132 
> 
>     ### plot fit for mstop = 1, ..., 50
>     plot(dist ~ speed, data = cars)
>     tmp <- sapply(1:mstop(AIC(cars.gb)), function(i)
+         lines(cars$speed, predict(cars.gb[i]), col = "red"))
>     lines(cars$speed, predict(smooth.spline(cars$speed, cars$dist),
+                               cars$speed)$y, col = "green")
> 
>     ### artificial example: sinus transformation
>     x <- sort(runif(100)) * 10
>     y <- sin(x) + rnorm(length(x), sd = 0.25)
>     plot(x, y)
>     ### linear model
>     lines(x, fitted(lm(y ~ sin(x) - 1)), col = "red")
>     ### GAM
>     lines(x, fitted(gamboost(y ~ x,
+                     control = boost_control(mstop = 500))),
+           col = "green")
> 
> 
> 
> 
> base::assign(".dptime", (proc.time() - get(".ptime", pos = "CheckExEnv")), pos = "CheckExEnv")
> base::cat("gamboost", base::get(".format_ptime", pos = 'CheckExEnv')(get(".dptime", pos = "CheckExEnv")), "\n", file=base::get(".ExTimings", pos = 'CheckExEnv'), append=TRUE, sep="\t")
> cleanEx()
> nameEx("glmboost")
> ### * glmboost
> 
> flush(stderr()); flush(stdout())
> 
> base::assign(".ptime", proc.time(), pos = "CheckExEnv")
> ### Name: glmboost
> ### Title: Gradient Boosting with Component-wise Linear Models
> ### Aliases: glmboost glmboost.formula glmboost.matrix glmboost.default
> ###   plot.glmboost
> ### Keywords: models regression
> 
> ### ** Examples
> 
> 
>     ### a simple two-dimensional example: cars data
>     cars.gb <- glmboost(dist ~ speed, data = cars,
+                         control = boost_control(mstop = 2000),
+                         center = FALSE)
>     cars.gb

	 Generalized Linear Models Fitted via Gradient Boosting

Call:
glmboost.formula(formula = dist ~ speed, data = cars, center = FALSE,     control = boost_control(mstop = 2000))


	 Squared Error (Regression) 

Loss function: (y - f)^2 
 

Number of boosting iterations: mstop = 2000 
Step size:  0.1 
Offset:  42.98 

Coefficients: 
(Intercept)       speed 
 -60.331204    3.918359 
attr(,"offset")
[1] 42.98

> 
>     ### coefficients should coincide
>     cf <- coef(cars.gb, off2int = TRUE)     ## add offset to intercept
>     coef(cars.gb) + c(cars.gb$offset, 0)    ## add offset to intercept (by hand)
(Intercept)       speed 
 -17.351204    3.918359 
attr(,"offset")
[1] 42.98
>     signif(cf, 3)
(Intercept)       speed 
     -17.40        3.92 
>     signif(coef(lm(dist ~ speed, data = cars)), 3)
(Intercept)       speed 
     -17.60        3.93 
>     ## almost converged. With higher mstop the results get even better
> 
>     ### now we center the design matrix for
>     ### much quicker "convergence"
>     cars.gb_centered <- glmboost(dist ~ speed, data = cars,
+                                  control = boost_control(mstop = 2000),
+                                  center = TRUE)
> 
>     ## plot coefficient paths oth glmboost
>     par(mfrow=c(1,2), mai = par("mai") * c(1, 1, 1, 2.5))
>     plot(cars.gb, main="without centering")
>     plot(cars.gb_centered, main="with centering")
> 
>     ### alternative loss function: absolute loss
>     cars.gbl <- glmboost(dist ~ speed, data = cars,
+                          control = boost_control(mstop = 1000),
+                          family = Laplace())
>     cars.gbl

	 Generalized Linear Models Fitted via Gradient Boosting

Call:
glmboost.formula(formula = dist ~ speed, data = cars, control = boost_control(mstop = 1000),     family = Laplace())


	 Absolute Error 

Loss function: abs(y - f) 
 

Number of boosting iterations: mstop = 1000 
Step size:  0.1 
Offset:  35.99999 

Coefficients: 
(Intercept)       speed 
 -47.631025    3.402015 
attr(,"offset")
[1] 35.99999

>     coef(cars.gbl, off2int = TRUE)
(Intercept)       speed 
 -11.631038    3.402015 
> 
>     ### plot fit
>     par(mfrow = c(1,1))
>     plot(dist ~ speed, data = cars)
>     lines(cars$speed, predict(cars.gb), col = "red")     ## quadratic loss
>     lines(cars$speed, predict(cars.gbl), col = "green")  ## absolute loss
> 
>     ### Huber loss with adaptive choice of delta
>     cars.gbh <- glmboost(dist ~ speed, data = cars,
+                          control = boost_control(mstop = 1000),
+                          family = Huber())
> 
>     lines(cars$speed, predict(cars.gbh), col = "blue")   ## Huber loss
>     legend("topleft", col = c("red", "green", "blue"), lty = 1,
+            legend = c("Gaussian", "Laplace", "Huber"), bty = "n")
> 
>     ### sparse high-dimensional example that makes use of the matrix
>     ### interface of glmboost and uses the matrix representation from
>     ### package Matrix
>     library("Matrix")
>     n <- 100
>     p <- 10000
>     ptrue <- 10
>     X <- Matrix(0, nrow = n, ncol = p)
>     X[sample(1:(n * p), floor(n * p / 20))] <- runif(floor(n * p / 20))
>     beta <- numeric(p)
>     beta[sample(1:p, ptrue)] <- 10
>     y <- drop(X %*% beta + rnorm(n, sd = 0.1))
>     mod <- glmboost(y = y, x = X, center = TRUE) ### mstop needs tuning
Warning in glmboost.matrix(x = x, ...) :
  model with centered covariates does not contain intercept
>     coef(mod, which = which(beta > 0))
   V3129    V3353    V5522    V6808    V7006    V7017    V7467    V8722 
4.658353 0.000000 6.079353 4.964764 4.028804 0.000000 1.992971 3.424468 
   V8874    V8922 
7.171451 0.000000 
attr(,"offset")
[1] 2.531391
> 
> 
> 
> 
> base::assign(".dptime", (proc.time() - get(".ptime", pos = "CheckExEnv")), pos = "CheckExEnv")
> base::cat("glmboost", base::get(".format_ptime", pos = 'CheckExEnv')(get(".dptime", pos = "CheckExEnv")), "\n", file=base::get(".ExTimings", pos = 'CheckExEnv'), append=TRUE, sep="\t")
> graphics::par(get("par.postscript", pos = 'CheckExEnv'))
> cleanEx()

detaching ‘package:Matrix’

> nameEx("mboost")
> ### * mboost
> 
> flush(stderr()); flush(stdout())
> 
> base::assign(".ptime", proc.time(), pos = "CheckExEnv")
> ### Name: mboost
> ### Title: Model-based Gradient Boosting
> ### Aliases: mboost mboost_fit
> ### Keywords: models nonlinear
> 
> ### ** Examples
> 
> 
>   data("bodyfat", package = "TH.data")
> 
>   ### formula interface: additive Gaussian model with
>   ### a non-linear step-function in `age', a linear function in `waistcirc'
>   ### and a smooth non-linear smooth function in `hipcirc'
>   mod <- mboost(DEXfat ~ btree(age) + bols(waistcirc) + bbs(hipcirc),
+                 data = bodyfat)
Loading required package: party
Loading required package: grid
Loading required package: zoo

Attaching package: ‘zoo’

The following objects are masked from ‘package:base’:

    as.Date, as.Date.numeric

Loading required package: sandwich
Loading required package: strucchange
Loading required package: modeltools
Loading required package: stats4
>   layout(matrix(1:6, nc = 3, byrow = TRUE))
>   plot(mod, ask = FALSE, main = "formula")
> 
>   ### the same
>   with(bodyfat,
+        mod <- mboost_fit(list(btree(age), bols(waistcirc), bbs(hipcirc)),
+                          response = DEXfat))
>   plot(mod, ask = FALSE, main = "base-learner")
> 
>   ### use stability selection for base-learner selection
>   library("stabs")
>   ## fit a linear model
>   # (as this is quicker; also possible with non-linear model from above)
>   mod <- glmboost(DEXfat ~ ., data = bodyfat)
>   ## now run stability selection
>   (sbody <- stabsel(mod, q = 3, PFER = 1, sampling.type = "MB"))
	Stability Selection without further assumptions

Selected base-learners:
hipcirc 
      4 

Selection probabilities:
 (Intercept)          age elbowbreadth  kneebreadth      anthro4     anthro3b 
        0.00         0.00         0.00         0.01         0.09         0.14 
    anthro3c     anthro3a    waistcirc      hipcirc 
        0.24         0.61         0.92         0.99 

Cutoff: 0.95; q: 3; PFER:  1 

>   opar <- par(mai = par("mai") * c(1, 1, 1, 2.7))
>   plot(sbody)
>   par(opar)
>   plot(sbody, type = "maxsel", ymargin = 6)
> 
> 
> 
> base::assign(".dptime", (proc.time() - get(".ptime", pos = "CheckExEnv")), pos = "CheckExEnv")
> base::cat("mboost", base::get(".format_ptime", pos = 'CheckExEnv')(get(".dptime", pos = "CheckExEnv")), "\n", file=base::get(".ExTimings", pos = 'CheckExEnv'), append=TRUE, sep="\t")
> graphics::par(get("par.postscript", pos = 'CheckExEnv'))
> cleanEx()

detaching ‘package:party’, ‘package:modeltools’, ‘package:stats4’,
  ‘package:strucchange’, ‘package:sandwich’, ‘package:zoo’,
  ‘package:grid’

> nameEx("mboost_package")
> ### * mboost_package
> 
> flush(stderr()); flush(stdout())
> 
> base::assign(".ptime", proc.time(), pos = "CheckExEnv")
> ### Name: mboost-package
> ### Title: mboost: Model-Based Boosting
> ### Aliases: mboost-package mboost_package package_mboost package-mboost
> ### Keywords: package smooth nonparametric models
> 
> ### ** Examples
> 
> 
> 
>   data("bodyfat", package = "TH.data")
>   set.seed(290875)
> 
>   ### model conditional expectation of DEXfat given
>   model <- mboost(DEXfat ~
+       bols(age) +                 ### a linear function of age
+       btree(hipcirc, waistcirc) + ### a non-linear interaction of
+                                   ### hip and waist circumference
+       bbs(kneebreadth),           ### a smooth function of kneebreadth
+       data = bodyfat, control = boost_control(mstop = 100))
Loading required package: party
Loading required package: grid
Loading required package: zoo

Attaching package: ‘zoo’

The following objects are masked from ‘package:base’:

    as.Date, as.Date.numeric

Loading required package: sandwich
Loading required package: strucchange
Loading required package: modeltools
Loading required package: stats4
> 
>   ### bootstrap for assessing `optimal' number of boosting iterations
>   cvm <- cvrisk(model, papply = lapply)
> 
>   ### restrict model to mstop(cvm)
>   model[mstop(cvm), return = FALSE]
NULL
>   mstop(model)
[1] 98
> 
>   ### plot age and kneebreadth
>   layout(matrix(1:2, nc = 2))
>   plot(model, which = c("age", "kneebreadth"))
> 
>   ### plot interaction of hip and waist circumference
>   attach(bodyfat)
>   nd <- expand.grid(hipcirc = h <- seq(from = min(hipcirc),
+                                   to = max(hipcirc),
+                                   length = 100),
+                     waistcirc = w <- seq(from = min(waistcirc),
+                                   to = max(waistcirc),
+                                   length = 100))
>   plot(model, which = 2, newdata = nd)
>   detach(bodyfat)
> 
>   ### customized plot
>   layout(1)
>   pr <- predict(model, which = "hip", newdata = nd)
>   persp(x = h, y = w, z = matrix(pr, nrow = 100, ncol = 100))
> 
> 
> 
> 
> base::assign(".dptime", (proc.time() - get(".ptime", pos = "CheckExEnv")), pos = "CheckExEnv")
> base::cat("mboost_package", base::get(".format_ptime", pos = 'CheckExEnv')(get(".dptime", pos = "CheckExEnv")), "\n", file=base::get(".ExTimings", pos = 'CheckExEnv'), append=TRUE, sep="\t")
> cleanEx()

detaching ‘package:party’, ‘package:modeltools’, ‘package:stats4’,
  ‘package:strucchange’, ‘package:sandwich’, ‘package:zoo’,
  ‘package:grid’

> nameEx("methods")
> ### * methods
> 
> flush(stderr()); flush(stdout())
> 
> base::assign(".ptime", proc.time(), pos = "CheckExEnv")
> ### Name: methods
> ### Title: Methods for Gradient Boosting Objects
> ### Aliases: mboost_methods print.glmboost print.mboost summary.mboost
> ###   coef.mboost coef.glmboost [.mboost AIC.mboost mstop mstop.gbAIC
> ###   mstop.mboost mstop.cvrisk mstop<- predict.mboost predict.gamboost
> ###   predict.blackboost predict.glmboost fitted.mboost residuals.mboost
> ###   resid.mboost variable.names.glmboost variable.names.mboost risk
> ###   risk.mboost extract extract.mboost extract.gamboost extract.glmboost
> ###   extract.blackboost extract.blg extract.bl_lin extract.bl_tree
> ###   logLik.mboost hatvalues.gamboost hatvalues.glmboost selected
> ###   selected.mboost nuisance nuisance.mboost
> ### Keywords: methods
> 
> ### ** Examples
> 
> 
>   ### a simple two-dimensional example: cars data
>   cars.gb <- glmboost(dist ~ speed, data = cars,
+                       control = boost_control(mstop = 2000),
+                       center = FALSE)
>   cars.gb

	 Generalized Linear Models Fitted via Gradient Boosting

Call:
glmboost.formula(formula = dist ~ speed, data = cars, center = FALSE,     control = boost_control(mstop = 2000))


	 Squared Error (Regression) 

Loss function: (y - f)^2 
 

Number of boosting iterations: mstop = 2000 
Step size:  0.1 
Offset:  42.98 

Coefficients: 
(Intercept)       speed 
 -60.331204    3.918359 
attr(,"offset")
[1] 42.98

> 
>   ### initial number of boosting iterations
>   mstop(cars.gb)
[1] 2000
> 
>   ### AIC criterion
>   aic <- AIC(cars.gb, method = "corrected")
>   aic
[1] 6.555391
Optimal number of boosting iterations: 1549 
Degrees of freedom (for mstop = 1549): 1.986856 
> 
>   ### extract coefficients for glmboost
>   coef(cars.gb)
(Intercept)       speed 
 -60.331204    3.918359 
attr(,"offset")
[1] 42.98
>   coef(cars.gb, off2int = TRUE)        # offset added to intercept
(Intercept)       speed 
 -17.351204    3.918359 
>   coef(lm(dist ~ speed, data = cars))  # directly comparable
(Intercept)       speed 
 -17.579095    3.932409 
> 
>   cars.gb_centered <- glmboost(dist ~ speed, data = cars,
+                                center = TRUE)
>   selected(cars.gb_centered)           # intercept never selected
  [1] 2 2 2 2 2 2 2 2 2 2 2 2 2 2 2 2 2 2 2 2 2 2 2 2 2 2 2 2 2 2 2 2 2 2 2 2 2
 [38] 2 2 2 2 2 2 2 2 2 2 2 2 2 2 2 2 2 2 2 2 2 2 2 2 2 2 2 2 2 2 2 2 2 2 2 2 2
 [75] 2 2 2 2 2 2 2 2 2 2 2 2 2 2 2 2 2 2 2 2 2 2 2 2 2 2
>   coef(cars.gb_centered)               # intercept implicitly estimated
(Intercept)       speed 
 -60.557486    3.932304 
attr(,"offset")
[1] 42.98
>                                        # and thus returned
>   ## intercept is internally corrected for mean-centering
>   - mean(cars$speed) * coef(cars.gb_centered, which="speed") # = intercept
    speed 
-60.55749 
attr(,"offset")
[1] 42.98
>   # not asked for intercept thus not returned
>   coef(cars.gb_centered, which="speed")
   speed 
3.932304 
attr(,"offset")
[1] 42.98
>   # explicitly asked for intercept
>   coef(cars.gb_centered, which=c("Intercept", "speed"))
(Intercept)       speed 
 -60.557486    3.932304 
attr(,"offset")
[1] 42.98
> 
>   ### enhance or restrict model
>   cars.gb <- gamboost(dist ~ speed, data = cars,
+                       control = boost_control(mstop = 100, trace = TRUE))
[   1] ...................................... -- risk: 10366.96 
[  41] ...................................... -- risk: 10180.44 
[  81] ..................
Final risk: 10123.26 
>   cars.gb[10]

	 Model-based Boosting

Call:
gamboost(formula = dist ~ speed, data = cars, control = boost_control(mstop = 100,     trace = TRUE))


	 Squared Error (Regression) 

Loss function: (y - f)^2 
 

Number of boosting iterations: mstop = 10 
Step size:  0.1 
Offset:  42.98 
Number of baselearners:  1 

>   cars.gb[100, return = FALSE] # no refitting required
NULL
>   cars.gb[150, return = FALSE] # only iterations 101 to 150
[101] ...................................... -- risk: 10037.74 
[141] ........
Final risk: 10019.99 
NULL
>                                # are newly fitted
> 
>   ### coefficients for optimal number of boosting iterations
>   coef(cars.gb[mstop(aic)])
[  151] ...................................... -- risk: 9957.224 
[  191] ...................................... -- risk: 9902.85 
[  231] ...................................... -- risk: 9853.521 
[  271] ...................................... -- risk: 9807.661 
[  311] ...................................... -- risk: 9764.426 
[  351] ...................................... -- risk: 9723.308 
[  391] ...................................... -- risk: 9683.97 
[  431] ...................................... -- risk: 9646.172 
[  471] ...................................... -- risk: 9609.74 
[  511] ...................................... -- risk: 9574.536 
[  551] ...................................... -- risk: 9540.455 
[  591] ...................................... -- risk: 9507.411 
[  631] ...................................... -- risk: 9475.331 
[  671] ...................................... -- risk: 9444.158 
[  711] ...................................... -- risk: 9413.838 
[  751] ...................................... -- risk: 9384.328 
[  791] ...................................... -- risk: 9355.587 
[  831] ...................................... -- risk: 9327.58 
[  871] ...................................... -- risk: 9300.275 
[  911] ...................................... -- risk: 9273.642 
[  951] ...................................... -- risk: 9247.654 
[  991] ...................................... -- risk: 9222.286 
[1'031] ...................................... -- risk: 9197.514 
[1'071] ...................................... -- risk: 9173.317 
[1'111] ...................................... -- risk: 9149.673 
[1'151] ...................................... -- risk: 9126.564 
[1'191] ...................................... -- risk: 9103.972 
[1'231] ...................................... -- risk: 9081.878 
[1'271] ...................................... -- risk: 9060.267 
[1'311] ...................................... -- risk: 9039.124 
[1'351] ...................................... -- risk: 9018.433 
[1'391] ...................................... -- risk: 8998.181 
[1'431] ...................................... -- risk: 8978.354 
[1'471] ...................................... -- risk: 8958.94 
[1'511] .....................................
Final risk: 8940.396 
$`bbs(speed, df = dfbase)`
          1           2           3           4           5           6 
-39.3831273 -37.0274032 -34.6719780 -32.3183455 -29.9682985 -27.5844847 
          7           8           9          10          11          12 
-24.8782585 -22.0606393 -20.9937371 -16.9563456  -7.1007693  -0.5768683 
         13          14          15          16          17          18 
 -3.4914714  -3.7133153   3.8364201  12.8314037  11.5497109   7.9417184 
         19          20          21          22          23          24 
  9.7627528  17.2986879  29.5578976  44.4726865  54.5903547  63.3007311 

attr(,"offset")
[1] 42.98
>   plot(cars$dist, predict(cars.gb[mstop(aic)]),
+        ylim = range(cars$dist))
>   abline(a = 0, b = 1)
> 
>   ### example for extraction of coefficients
>   set.seed(1907)
>   n <- 100
>   x1 <- rnorm(n)
>   x2 <- rnorm(n)
>   x3 <- rnorm(n)
>   x4 <- rnorm(n)
>   int <- rep(1, n)
>   y <- 3 * x1^2 - 0.5 * x2 + rnorm(n, sd = 0.1)
>   data <- data.frame(y = y, int = int, x1 = x1, x2 = x2, x3 = x3, x4 = x4)
> 
>   model <- gamboost(y ~ bols(int, intercept = FALSE) +
+                         bbs(x1, center = TRUE, df = 1) +
+                         bols(x1, intercept = FALSE) +
+                         bols(x2, intercept = FALSE) +
+                         bols(x3, intercept = FALSE) +
+                         bols(x4, intercept = FALSE),
+                     data = data, control = boost_control(mstop = 500))
> 
>   coef(model) # standard output (only selected base-learners)
$`bols(int, intercept = FALSE)`
     int 
6.526525 

$`bbs(x1, df = 1, center = TRUE)`
 [1] -0.015769914  0.014841748  0.129048840  0.276892776  0.413129954
 [6]  0.521505393  0.612091653  0.677360695  0.705167230  0.687312815
[11]  0.638579031  0.576064301  0.492620126  0.405080605  0.355967733
[16]  0.327024195  0.285124924  0.239847876  0.198728900  0.158314554
[21]  0.078291656 -0.009312386

$`bols(x1, intercept = FALSE)`
      x1 
3.710722 

$`bols(x2, intercept = FALSE)`
        x2 
-0.3349092 

attr(,"offset")
[1] 4.431516
>   coef(model,
+        which = 1:length(variable.names(model))) # all base-learners
$`bols(int, intercept = FALSE)`
     int 
6.526525 

$`bbs(x1, df = 1, center = TRUE)`
 [1] -0.015769914  0.014841748  0.129048840  0.276892776  0.413129954
 [6]  0.521505393  0.612091653  0.677360695  0.705167230  0.687312815
[11]  0.638579031  0.576064301  0.492620126  0.405080605  0.355967733
[16]  0.327024195  0.285124924  0.239847876  0.198728900  0.158314554
[21]  0.078291656 -0.009312386

$`bols(x1, intercept = FALSE)`
      x1 
3.710722 

$`bols(x2, intercept = FALSE)`
        x2 
-0.3349092 

$`bols(x3, intercept = FALSE)`
x3 
 0 

$`bols(x4, intercept = FALSE)`
x4 
 0 

attr(,"offset")
[1] 4.431516
>   coef(model, which = "x1") # shows all base-learners for x1
$`bbs(x1, df = 1, center = TRUE)`
 [1] -0.015769914  0.014841748  0.129048840  0.276892776  0.413129954
 [6]  0.521505393  0.612091653  0.677360695  0.705167230  0.687312815
[11]  0.638579031  0.576064301  0.492620126  0.405080605  0.355967733
[16]  0.327024195  0.285124924  0.239847876  0.198728900  0.158314554
[21]  0.078291656 -0.009312386

$`bols(x1, intercept = FALSE)`
      x1 
3.710722 

attr(,"offset")
[1] 4.431516
> 
>   cf1 <- coef(model, which = c(1,3,4), aggregate = "cumsum")
>   tmp <- sapply(cf1, function(x) x)
>   matplot(tmp, type = "l", main = "Coefficient Paths")
> 
>   cf1_all <- coef(model, aggregate = "cumsum")
>   cf1_all <- lapply(cf1_all, function(x) x[, ncol(x)]) # last element
>   ## same as coef(model)
> 
>   cf2 <- coef(model, aggregate = "none")
>   cf2 <- lapply(cf2, rowSums) # same as coef(model)
> 
>   ### example continued for extraction of predictions
> 
>   yhat <- predict(model) # standard prediction; here same as fitted(model)
>   p1 <- predict(model, which = "x1") # marginal effects of x1
>   orderX <- order(data$x1)
>   ## rowSums needed as p1 is a matrix
>   plot(data$x1[orderX], rowSums(p1)[orderX], type = "b")
> 
>   ## better: predictions on a equidistant grid
>   new_data <- data.frame(x1 = seq(min(data$x1), max(data$x1), length = 100))
>   p2 <- predict(model, newdata = new_data, which = "x1")
>   lines(new_data$x1, rowSums(p2), col = "red")
> 
>   ### extraction of model characteristics
>   extract(model, which = "x1")  # design matrices for x1
$`bbs(x1, df = 1, center = TRUE)`
               [,1]         [,2]        [,3]        [,4]        [,5]
  [1,] -0.132428674 -0.007671596  0.55375902  1.04409663  1.42845588
  [2,] -0.094332059 -0.278416579 -0.54767396 -0.89752460 -1.32338890
  [3,] -0.058298240 -0.173448496 -0.34400454 -0.56852016 -0.84554912
  [4,] -0.058909111 -0.175227991 -0.34745730 -0.57409768 -0.85364981
  [5,] -0.065562925 -0.194610839 -0.38506581 -0.63484989 -0.94188516
  [6,] -0.115708082 -0.340685861 -0.66849495 -0.96951194 -0.70256524
  [7,] -0.073011447 -0.216308709 -0.42716615 -0.70285814 -1.04065905
  [8,] -0.057609386 -0.171441833 -0.34011102 -0.56223062 -0.83641432
  [9,] -0.131729023 -0.365733013 -0.23274893  0.26726048  0.68693045
 [10,] -0.061546753 -0.182911556 -0.36236571 -0.59818050 -0.88862723
 [11,] -0.124655722 -0.366750728 -0.63408498 -0.37413191  0.07339853
 [12,] -0.123276701 -0.362733578 -0.66313923 -0.49430549 -0.04621659
 [13,] -0.037509414 -0.112889742 -0.22650248 -0.37870914 -0.56987121
 [14,] -0.079992502 -0.236644826 -0.46662429 -0.76659821 -1.13323391
 [15,] -0.017966609 -0.055960702 -0.11604315 -0.20027484 -0.31071663
 [16,] -0.055523505 -0.165365574 -0.32832126 -0.54318563 -0.80875373
 [17,] -0.098819591 -0.291488955 -0.57303827 -0.93849772 -1.38123431
 [18,] -0.120026585 -0.353265849 -0.68658217 -0.74734066 -0.32812882
 [19,] -0.056250690 -0.167483894 -0.33243144 -0.54982514 -0.81839683
 [20,] -0.039631368 -0.119071085 -0.23849614 -0.39808350 -0.59801016
 [21,] -0.111993463 -0.329865016 -0.64749928 -1.03358980 -1.00790528
 [22,] -0.057247688 -0.170388194 -0.33806665 -0.55892817 -0.83161790
 [23,] -0.052052949 -0.155255693 -0.30870508 -0.51149794 -0.76273114
 [24,] -0.091117845 -0.269053431 -0.52950666 -0.86817742 -1.28076562
 [25,] -0.015277015 -0.048125798 -0.10084110 -0.17571768 -0.27505028
 [26,] -0.048389555 -0.144584065 -0.28799893 -0.47804956 -0.71415134
 [27,] -0.049418912 -0.147582629 -0.29381704 -0.48744804 -0.72780152
 [28,] -0.018945513 -0.058812290 -0.12157609 -0.20921265 -0.32369774
 [29,] -0.064212629 -0.190677368 -0.37743370 -0.62252110 -0.92397906
 [30,] -0.052295908 -0.155963443 -0.31007832 -0.51371627 -0.76595299
 [31,] -0.058858786 -0.175081390 -0.34717285 -0.57363819 -0.85298245
 [32,] -0.094747335 -0.279626295 -0.55002117 -0.90131625 -1.32889582
 [33,] -0.029948979 -0.090865865 -0.18376959 -0.30967908 -0.46961327
 [34,] -0.060703617 -0.180455465 -0.35760016 -0.59048230 -0.87744652
 [35,] -0.056819309 -0.169140305 -0.33564537 -0.55501688 -0.82593721
 [36,] -0.122394598  0.092737766  0.67157560  1.15756974  1.53677111
 [37,] -0.065572901 -0.194639899 -0.38512219 -0.63494098 -0.94201745
 [38,] -0.002051834 -0.009600270 -0.02609008 -0.05496602 -0.09967287
 [39,] -0.011892474 -0.038266482 -0.08171108 -0.14481534 -0.23016831
 [40,]  0.012810975  0.033695740  0.05791711  0.08073789  0.09742090
 [41,] -0.020049689 -0.062028804 -0.12781708 -0.21929426 -0.33834008
 [42,] -0.042524514 -0.127498946 -0.25484870 -0.42449918 -0.63637580
 [43,] -0.092953411 -0.274400516 -0.53988160 -0.88493694 -1.30510683
 [44,] -0.051726112 -0.154303602 -0.30685773 -0.50851378 -0.75839699
 [45,] -0.008574254 -0.028600364 -0.06295593 -0.11451855 -0.18616584
 [46,] -0.029640452 -0.089967114 -0.18202574 -0.30686210 -0.46552194
 [47,] -0.105671340 -0.311448395 -0.61176554 -1.00105716 -1.35206827
 [48,] -0.056152286 -0.167197238 -0.33187524 -0.54892666 -0.81709190
 [49,] -0.135533630 -0.282247292  0.10638632  0.61298344  1.01693874
 [50,] -0.102498231 -0.302204991 -0.59383058 -0.97208529 -1.39862697
 [51,] -0.033239309 -0.100450741 -0.20236711 -0.33972123 -0.51324591
 [52,] -0.077385495 -0.229050499 -0.45188903 -0.74279510 -1.09866272
 [53,] -0.127302586 -0.374418296 -0.53358738 -0.13496793  0.30298516
 [54,] -0.054143462 -0.161345446 -0.32052101 -0.53058523 -0.79045315
 [55,] -0.081717133 -0.241668749 -0.47637220 -0.78234484 -1.15610401
 [56,] -0.059667121 -0.177436105 -0.35174170 -0.58101864 -0.86370167
 [57,] -0.066826537 -0.198291797 -0.39220797 -0.64638723 -0.95864176
 [58,] -0.062758478 -0.186441364 -0.36921459 -0.60924408 -0.90469576
 [59,] -0.027761614 -0.084493976 -0.17140622 -0.28970749 -0.44060691
 [60,] -0.087830271 -0.259476586 -0.51092472 -0.83816044 -1.23716953
 [61,] -0.065183327 -0.193505054 -0.38292025 -0.63138400 -0.93685136
 [62,] -0.049225872 -0.147020295 -0.29272595 -0.48568550 -0.72524164
 [63,] -0.080508782 -0.238148771 -0.46954239 -0.77131207 -1.14008023
 [64,] -0.064423071 -0.191290394 -0.37862315 -0.62444253 -0.92676970
 [65,] -0.079453093 -0.235073502 -0.46357545 -0.76167317 -1.12608087
 [66,] -0.046528775 -0.139163534 -0.27748148 -0.46105983 -0.68947579
 [67,] -0.087225812 -0.257715772 -0.50750821 -0.83264147 -1.22915389
 [68,] -0.081724342 -0.241689749 -0.47641295 -0.78241066 -1.15619960
 [69,] -0.060353604 -0.179435861 -0.35562182 -0.58728653 -0.87280504
 [70,] -0.017707713 -0.055206525 -0.11457983 -0.19791100 -0.30728344
 [71,] -0.046575500 -0.139299646 -0.27774558 -0.46148645 -0.69009540
 [72,] -0.023100863 -0.070917007 -0.14506285 -0.24715281 -0.37880130
 [73,] -0.091731628 -0.270841408 -0.53297587 -0.87378153 -1.28890492
 [74,] -0.062646984 -0.186116576 -0.36858440 -0.60822608 -0.90321725
 [75,] -0.007898816 -0.026632784 -0.05913824 -0.10835151 -0.17720894
 [76,] -0.057184413 -0.170203870 -0.33770900 -0.55835044 -0.83077881
 [77,] -0.085932842 -0.253949292 -0.50020012 -0.82083609 -1.21200797
 [78,] -0.024606267 -0.075302315 -0.15357166 -0.26089780 -0.39876427
 [79,] -0.039881302 -0.119799156 -0.23990881 -0.40036551 -0.60132451
 [80,] -0.058581659 -0.174274107 -0.34560648 -0.57110790 -0.84930750
 [81,] -0.128398494 -0.376787893 -0.47283492 -0.03538326  0.39804325
 [82,] -0.088176340 -0.260484700 -0.51288076 -0.84132020 -1.24175871
 [83,] -0.040980512 -0.123001202 -0.24612173 -0.41040178 -0.61590099
 [84,] -0.058021881 -0.172643451 -0.34244252 -0.56599689 -0.84188437
 [85,]  0.028792866  0.080251682  0.14824953  0.22665950  0.30935467
 [86,] -0.069742984 -0.206787534 -0.40869223 -0.67301565 -0.99731639
 [87,] -0.044172085 -0.132298393 -0.26416106 -0.43954223 -0.65822403
 [88,] -0.130791445 -0.372927996 -0.30747051  0.18206322  0.60560580
 [89,] -0.040567750 -0.121798809 -0.24378873 -0.40663308 -0.61042741
 [90,] -0.131881547 -0.364163446 -0.22016107  0.28112027  0.70016026
 [91,] -0.083929511 -0.248113502 -0.48887694 -0.80254481 -1.18544206
 [92,] -0.012641021 -0.040447031 -0.08594200 -0.15164990 -0.24009469
 [93,]  0.020000000  0.569130435  1.15652174  1.62463768  1.98260870
 [94,]  0.063333333  0.180869565  0.34347826  0.54202899  0.76739130
 [95,] -0.056629132 -0.168586312 -0.33457046 -0.55328048 -0.82341530
 [96,] -0.017486715 -0.054562750 -0.11333071 -0.19589320 -0.30435282
 [97,] -0.136495231 -0.242998757  0.19686969  0.70036370  1.10034717
 [98,] -0.136140520 -0.076229614  0.46582310  0.95940258  1.34761156
 [99,] -0.088632919 -0.261814734 -0.51546142 -0.84548897 -1.24781334
[100,] -0.095472989 -0.281740156 -0.55412269 -0.90794178 -1.33851862
              [,6]        [,7]        [,8]         [,9]        [,10]
  [1,]  1.71541165  1.91353884  2.03141235  2.077607065  2.060697880
  [2,] -1.74561976 -1.61618007 -1.24472852 -0.928851475 -0.666090098
  [3,] -1.17364521 -1.55136219 -1.97725384 -2.449150064 -2.706944671
  [4,] -1.18461433 -1.56549191 -1.99478320 -2.469109474 -2.690557210
  [5,] -1.30409368 -1.71939751 -2.18571871 -2.583632658 -2.373251583
  [6,] -0.30038477  0.02486472  0.27947481  0.469883898  0.602530357
  [7,] -1.43784324 -1.89168507 -2.35688942 -2.315821752 -1.931422074
  [8,] -1.16127578 -1.53542869 -1.95748672 -2.425923910 -2.721666277
  [9,]  1.01402896  1.25638749  1.42183757  1.518210694  1.553338381
 [10,] -1.23197720 -1.62650171 -2.07047205 -2.542789435 -2.589458266
 [11,]  0.43371079  0.71266597  0.91748050  1.055370824  1.133553383
 [12,]  0.32057108  0.60666119  0.81915027  0.965134855  1.051711458
 [13,] -0.80035020 -1.07050760 -1.38070492 -1.731303657 -2.122665307
 [14,] -1.56319870 -2.04702863 -2.21765177 -1.867157276 -1.517111638
 [15,] -0.44942940 -0.61847403 -0.81991140 -1.055802363 -1.328207810
 [16,] -1.12382063 -1.48718137 -1.89763102 -2.353964642 -2.739183577
 [17,] -1.60544258 -1.27334620 -0.92474798 -0.635210798 -0.399764832
 [18,]  0.05392026  0.35682619  0.58740288  0.752464224  0.858824141
 [19,] -1.13687833 -1.50400147 -1.91849806 -2.379099935 -2.737817900
 [20,] -0.83845311 -1.11958931 -1.44159577 -1.804649446 -2.208927336
 [21,] -0.60514501 -0.26067640  0.01460635  0.226818635  0.382075817
 [22,] -1.15478096 -1.52706248 -1.94710758 -2.413528716 -2.727696077
 [23,] -1.06150151 -1.40690590 -1.79804115 -2.234004116 -2.687847126
 [24,] -1.74827263 -1.83690195 -1.47391601 -1.139172925 -0.856846761
 [25,] -0.40113365 -0.55626256 -0.74273174 -0.962835963 -1.218869970
 [26,] -0.99571968 -1.32216999 -1.69291765 -2.107378081 -2.564114320
 [27,] -1.01420337 -1.34597948 -1.72245575 -2.142958057 -2.603337662
 [28,] -0.46700710 -0.64111650 -0.84800167 -1.089638372 -1.368002362
 [29,] -1.27984706 -1.68816457 -2.14697109 -2.582692959 -2.451149667
 [30,] -1.06586421 -1.41252565 -1.80501302 -2.242402051 -2.694038208
 [31,] -1.18371066 -1.56432785 -1.99333906 -2.467493665 -2.692019798
 [32,] -1.74020334 -1.58520035 -1.21511756 -0.901678001 -0.641444388
 [33,] -0.66459108 -0.89563145 -1.16375330 -1.469975565 -1.815317174
 [34,] -1.21683742 -1.60699961 -2.04627772 -2.522051329 -2.626526051
 [35,] -1.14708875 -1.51715387 -1.93481495 -2.398753773 -2.733239832
 [36,]  1.81786320  2.00952949  2.12045345  2.159318560  2.134808306
 [37,] -1.30427281 -1.71962825 -2.18600497 -2.583582272 -2.372665572
 [38,] -0.16365539 -0.25035836 -0.36322654 -0.505704694 -0.681237596
 [39,] -0.34035906 -0.47797664 -0.64561012 -0.845848551 -1.081281000
 [40,]  0.10322896  0.09342488  0.06327147  0.008031538 -0.077032091
 [41,] -0.48683427 -0.66665658 -0.87968673 -1.127804469 -1.412889532
 [42,] -0.89040395 -1.18650904 -1.52461648 -1.904651669 -2.326540014
 [43,] -1.75451955 -1.71574370 -1.34303214 -1.019063033 -0.747909883
 [44,] -1.05563265 -1.39934601 -1.78866234 -2.222706914 -2.679019718
 [45,] -0.28077538 -0.40122478 -0.55039164 -0.731153570 -0.946388161
 [46,] -0.65905102 -0.88849510 -1.15489993 -1.459311282 -1.802774904
 [47,] -1.12366966 -0.74665528 -0.43618853 -0.186868137  0.006871535
 [48,] -1.13511133 -1.50172533 -1.91567428 -2.375698565 -2.738290698
 [49,]  1.32617213  1.54884596  1.69312258  1.767164315  1.779133526
 [50,] -1.37209522 -0.99057080 -0.66244501 -0.394499840 -0.181445591
 [51,] -0.72367397 -0.97173822 -1.25817148 -1.583706556 -1.949076264
 [52,] -1.51638591 -1.99279679 -2.31984533 -2.037746245 -1.671831865
 [53,]  0.65086867  0.91612921  1.10621337  1.228567754  1.290638971
 [54,] -1.09903984 -1.45526036 -1.85802977 -2.306263129 -2.729213629
 [55,] -1.59416707 -2.07158081 -2.12401877 -1.754306449 -1.414758562
 [56,] -1.19822554 -1.58302499 -2.01653477 -2.492687561 -2.666223311
 [57,] -1.32678377 -1.74862542 -2.22197822 -2.569869085 -2.298483031
 [58,] -1.25373557 -1.65452944 -2.10524328 -2.566365025 -2.529964604
 [59,] -0.62531361 -0.84503675 -1.10098544 -1.394368822 -1.726396036
 [60,] -1.70367518 -2.00309674 -1.70833432 -1.354294604 -1.051957121
 [61,] -1.29727742 -1.71061724 -2.17482590 -2.584901275 -2.395460043
 [62,] -1.01073704 -1.34151438 -1.71691634 -2.136285592 -2.596171214
 [63,] -1.57246929 -2.05564890 -2.19147092 -1.833374613 -1.486471549
 [64,] -1.28362586 -1.69303218 -2.15300985 -2.583806842 -2.439241294
 [65,] -1.55351278 -2.03707742 -2.24310303 -1.902453425 -1.549124424
 [66,] -0.96230656 -1.27912936 -1.63952138 -2.043059849 -2.489321960
 [67,] -1.69305465 -2.02431148 -1.75143483 -1.393847208 -1.087830414
 [68,] -1.59429651 -2.07165549 -2.12359293 -1.753834746 -1.414330739
 [69,] -1.21055240 -1.59890365 -2.03623386 -2.512564986 -2.640703290
 [70,] -0.44478052 -0.61248564 -0.81248219 -1.046853545 -1.317683100
 [71,] -0.96314558 -1.28021012 -1.64086218 -2.044674901 -2.491221424
 [72,] -0.54162274 -0.73723156 -0.96724216 -1.233268962 -1.536926389
 [73,] -1.75233662 -1.79816307 -1.43015062 -1.099010169 -0.820420076
 [74,] -1.25173352 -1.65195053 -2.10204389 -2.564542355 -2.535705544
 [75,] -0.26864686 -0.38560161 -0.53100951 -0.707806911 -0.918930141
 [76,] -1.15364475 -1.52559889 -1.94529186 -2.411351152 -2.728625628
 [77,] -1.66986653 -2.05796049 -1.84356341 -1.478452469 -1.164565418
 [78,] -0.56865457 -0.77205221 -1.01044072 -1.285303590 -1.598124348
 [79,] -0.84294106 -1.12537041 -1.44876780 -1.813288487 -2.219087718
 [80,] -1.17873442 -1.55791779 -1.98538673 -2.458499936 -2.699716065
 [81,]  0.74078076  1.00037116  1.18435636  1.300278241  1.355678715
 [82,] -1.70957851 -1.98948319 -1.68365808 -1.331649644 -1.031418669
 [83,] -0.86267905 -1.15079561 -1.48031034 -1.851282914 -2.263772987
 [84,] -1.16868277 -1.54496989 -1.96932355 -2.439906713 -2.713346100
 [85,]  0.39020813  0.46309296  0.52188224  0.560449066  0.572666511
 [86,] -1.37915301 -1.81608410 -2.30081601 -2.482515062 -2.125398248
 [87,] -0.91998860 -1.22461809 -1.57189462 -1.961600338 -2.393517379
 [88,]  0.93710684  1.18431632  1.35498422  1.456860518  1.497695198
 [89,] -0.85526728 -1.14124825 -1.46846588 -1.837015716 -2.246993327
 [90,]  1.02654256  1.26811195  1.43271319  1.528191070  1.562390351
 [91,] -1.63389368 -2.08037345 -1.98305766 -1.609539989 -1.283458750
 [92,] -0.35380036 -0.49529085 -0.66709016 -0.871722235 -1.111711056
 [93,]  2.23956522  2.40463768  2.48695652  2.495652174  2.439855072
 [94,]  1.01043478  1.26202899  1.51304348  1.754347826  1.976811594
 [95,] -1.14367384 -1.51275500 -1.92935770 -2.392180872 -2.735126440
 [96,] -0.44081218 -0.60737388 -0.80614053 -1.039214725 -1.308699079
 [97,]  1.40506522  1.62276381  1.76168890  1.830086463  1.836202451
 [98,]  1.63894386  1.84189335  1.96495386  2.016619246  2.005383347
 [99,] -1.71708356 -1.96997346 -1.65110203 -1.301773508 -1.004321709
[100,] -1.72735076 -1.53031460 -1.16337529 -0.854195005 -0.598378415
             [,11]       [,12]       [,13]       [,14]       [,15]        [,16]
  [1,]  1.98925969  1.87186739  1.71709586  1.53352001  1.32971473  1.114254900
  [2,] -0.45186479 -0.28159594 -0.15070396 -0.05460925  0.01126779  0.051506765
  [3,] -2.36635728 -1.97048539 -1.61555706 -1.30012605 -1.02274616 -0.781971145
  [4,] -2.33390141 -1.94185411 -1.59072380 -1.27901115 -1.00521680 -0.767841423
  [5,] -1.98038141 -1.62999277 -1.32023182 -1.04902064 -0.81428129 -0.613935824
  [6,]  0.68385257  0.72028893  0.71827781  0.68425761  0.62466669  0.545943455
  [7,] -1.58463817 -1.28088376 -1.01743319 -0.79156084 -0.60054108 -0.441648261
  [8,] -2.40295641 -2.00277170 -1.64356048 -1.32393645 -1.04251328 -0.797904646
  [9,]  1.53505214  1.47118347  1.36956390  1.23802492  1.08439805  0.916514788
 [10,] -2.19376236 -1.81822899 -1.48349794 -1.18784049 -0.92952795 -0.706831624
 [11,]  1.15924462  1.13966096  1.08201886  0.99353475  0.88142508  0.752906276
 [12,]  1.08597661  1.07502683  1.02595864  0.94586858  0.84185316  0.721008910
 [13,] -2.55505162 -2.81686797 -2.46066803 -2.01869634 -1.61929508 -1.262825729
 [14,] -1.21373169 -0.95368475 -0.73363813 -0.55025916 -0.40021515 -0.280173425
 [15,] -1.63918861 -1.99080564 -2.38475366 -2.58444496 -2.18008860 -1.714859299
 [16,] -2.51353115 -2.10053599 -1.72835605 -1.39603536 -1.10236898 -0.846151963
 [17,] -0.21344026 -0.07126727  0.03172397  0.10050327  0.14004045  0.155305330
 [18,]  0.91329653  0.92269530  0.89383436  0.83352761  0.74858896  0.645832315
 [19,] -2.47513251 -2.06645317 -1.69879442 -1.37090006 -1.08150194 -0.829331867
 [20,] -2.65026340 -2.78735772 -2.37440600 -1.94535055 -1.55840423 -1.213744018
 [21,]  0.48649327  0.54618637  0.56727049  0.55586101  0.51807329  0.460022711
 [22,] -2.42217354 -2.01972428 -1.65826426 -1.33643859 -1.05289242 -0.806270857
 [23,] -2.68180406 -2.26319945 -1.86944170 -1.51599588 -1.20195885 -0.926427434
 [24,] -0.62263742 -0.43224479 -0.28136878 -0.16570929 -0.08096620 -0.022839422
 [25,] -1.51312851 -1.84790635 -2.22549823 -2.54180641 -2.25682099 -1.777070777
 [26,] -2.79829841 -2.43490117 -2.01836666 -1.64262192 -1.30708235 -1.011163347
 [27,] -2.77466580 -2.38665562 -1.97652103 -1.60704194 -1.27754425 -0.987353854
 [28,] -1.68506939 -2.04281521 -2.44124317 -2.58364396 -2.15199833 -1.692216838
 [29,] -2.05212323 -1.69328056 -1.37512429 -1.09569392 -0.85302891 -0.645168760
 [30,] -2.67134761 -2.25181206 -1.85956488 -1.50759795 -1.19498698 -0.920807684
 [31,] -2.33657525 -1.94421286 -1.59276966 -1.28075067 -1.00666094 -0.769005481
 [32,] -0.42980101 -0.26213215 -0.13382210 -0.04025516  0.02318440  0.061112273
 [33,] -2.20079706 -2.62154043 -2.71749094 -2.28002444 -1.83624670 -1.437701886
 [34,] -2.23855853 -1.85774640 -1.51777324 -1.21698366 -0.95372228 -0.726333720
 [35,] -2.44493354 -2.03980226 -1.67567883 -1.35124563 -1.06518505 -0.816179468
 [36,]  2.05560617  1.93039562  1.76786015  1.57668323  1.36554834  1.143138964
 [37,] -1.97985140 -1.62952521 -1.31982629 -1.04867583 -0.81399503 -0.613705083
 [38,] -0.89327001 -1.14524671 -1.44061246 -1.78281203 -2.14926185 -2.066594868
 [39,] -1.35449653 -1.66808419 -2.02463305 -2.40294685 -2.33625358 -1.855356693
 [40,] -0.19665661 -0.35557920 -0.55853704 -0.81026734 -1.11550727 -1.478970259
 [41,] -1.73682166 -2.10148058 -2.50229301 -2.57390881 -2.12031327 -1.666676758
 [42,] -2.75670553 -2.69794830 -2.25679332 -1.84534833 -1.47538352 -1.146824292
 [43,] -0.52511297 -0.34621259 -0.20674902 -0.10226253 -0.02829342  0.019618029
 [44,] -2.69543823 -2.27851817 -1.88272835 -1.52729309 -1.21133766 -0.933987323
 [45,] -1.19897302 -1.49178574 -1.82770393 -2.20844827 -2.36128353 -1.932108554
 [46,] -2.18633656 -2.60665893 -2.72274710 -2.29068872 -1.84510007 -1.444838236
 [47,]  0.15059610  0.24987119  0.31026243  0.33733544  0.33665583  0.313789248
 [48,] -2.48035009 -2.07106534 -1.70279477 -1.37430144 -1.08432572 -0.831608005
 [49,]  1.73719255  1.64950374  1.52422944  1.36953198  1.19357372  1.004516998
 [50,] -0.01799256  0.10114895  0.18126865  0.22765623  0.24560140  0.240393855
 [51,] -2.35501342 -2.75492821 -2.62754700 -2.16629344 -1.74182852 -1.361595110
 [52,] -1.35224313 -1.07587405 -0.83961865 -0.64037094 -0.47502493 -0.340474642
 [53,]  1.29987362  1.26371830  1.18961961  1.08502416  0.95737855  0.814129377
 [54,] -2.58442510 -2.16521805 -1.78445783 -1.44373687 -1.14197023 -0.878072975
 [55,] -1.12210132 -0.87285206 -0.66352815 -0.49064693 -0.35072575 -0.240281970
 [56,] -2.29362806 -1.90632655 -1.55990908 -1.25281040 -0.98346523 -0.750308341
 [57,] -1.91324513 -1.57076780 -1.26886322 -1.00534360 -0.77802110 -0.584707916
 [58,] -2.12938289 -1.76143597 -1.43423868 -1.14595695 -0.89475672 -0.678803898
 [59,] -2.09827621 -2.51099970 -2.73924223 -2.35563118 -1.89901456 -1.488296587
 [60,] -0.79730765 -0.58633195 -0.41501581 -0.27934499 -0.17530527 -0.098882434
 [61,] -2.00054962 -1.64778436 -1.33566331 -1.06214153 -0.82517410 -0.622716092
 [62,] -2.77971566 -2.39570331 -1.98436852 -1.61371441 -1.28308366 -0.991818950
 [63,] -1.18630151 -0.92948693 -0.71265023 -0.53241383 -0.38540016 -0.268231646
 [64,] -2.04094237 -1.68341725 -1.36656938 -1.08841995 -0.84699015 -0.640301151
 [65,] -1.24239075 -0.97896664 -0.75556630 -0.56890397 -0.41569386 -0.292650203
 [66,] -2.81801819 -2.52211464 -2.09401137 -1.70694015 -1.36047862 -1.054203975
 [67,] -0.82942278 -0.61466265 -0.43958835 -0.30023823 -0.19265060 -0.112863819
 [68,] -1.12171831 -0.87251419 -0.66323510 -0.49039776 -0.35051889 -0.240115228
 [69,] -2.25715489 -1.87415137 -1.53200204 -1.22908195 -0.96376614 -0.734429679
 [70,] -1.62705424 -1.97705036 -2.36956679 -2.58330125 -2.18751781 -1.720847690
 [71,] -2.81792512 -2.51992498 -2.09211191 -1.70532510 -1.35913782 -1.053123211
 [72,] -1.87982886 -2.26359078 -2.64543183 -2.50917453 -2.03275784 -1.596101776
 [73,] -0.59002686 -0.40347705 -0.25641717 -0.14449374 -0.06335330 -0.008642354
 [74,] -2.13530662 -1.76666165 -1.43877116 -1.14981077 -0.89795611 -0.681382807
 [75,] -1.16731553 -1.45589943 -1.78761816 -2.16509628 -2.35665211 -1.947731728
 [76,] -2.42553538 -2.02268997 -1.66083653 -1.33862572 -1.05470814 -0.807734442
 [77,] -0.89811888 -0.67526363 -0.49215043 -0.34493004 -0.22975324 -0.142770795
 [78,] -1.95038650 -2.34357357 -2.69575395 -2.46323859 -1.98955928 -1.561281120
 [79,] -2.66078413 -2.78161157 -2.36424562 -1.93671151 -1.55123220 -1.207962924
 [80,] -2.35129912 -1.95720168 -1.60403547 -1.29032962 -1.01461327 -0.775415546
 [81,]  1.35809968  1.31508302  1.23417065  1.12290445  0.98882634  0.839478200
 [82,] -0.77892084 -0.57011184 -0.40094734 -0.26738303 -0.16537459 -0.090877703
 [83,] -2.70446065 -2.75151864 -2.31956035 -1.89871709 -1.51968966 -1.182537723
 [84,] -2.38104034 -1.98343821 -1.62679164 -1.30967845 -1.03067645 -0.788363444
 [85,]  0.55240766  0.49354561  0.38995343  0.23550421  0.02407103 -0.250473021
 [86,] -1.75829304 -1.43407520 -1.15030332 -0.90453598 -0.69433175 -0.517249232
 [87,] -2.79696287 -2.62998485 -2.18981595 -1.78839966 -1.42810538 -1.108715245
 [88,]  1.48523824  1.42723963  1.33144934  1.20561735  1.05749365  0.894828214
 [89,] -2.68859952 -2.76369572 -2.33634001 -1.91298428 -1.53153412 -1.192085080
 [90,]  1.54315581  1.47833221  1.37576433  1.24329694  1.08877482  0.920042735
 [91,] -1.00455672 -0.76915888 -0.57359018 -0.41417561 -0.28724013 -0.189108709
 [92,] -1.38958059 -1.70785481 -2.06905767 -2.44017282 -2.32203669 -1.838042479
 [93,]  2.32869565  2.17130435  1.97681159  1.75434783  1.51304348  1.262028986
 [94,]  2.17130435  2.32869565  2.43985507  2.49565217  2.48695652  2.404637681
 [95,] -2.45503770 -2.04871575 -1.68340992 -1.35781913 -1.07064230 -0.820578335
 [96,] -1.61669619 -1.96530867 -2.35654721 -2.58185055 -2.19385947 -1.725959455
 [97,]  1.78828283  1.69457356  1.56332060  1.40276993  1.22116749  1.026759246
 [98,]  1.93974001  1.82818309  1.67920642  1.50130385  1.30296924  1.092696416
 [99,] -0.75466261 -0.54871219 -0.38238642 -0.25160129 -0.15227277 -0.080316837
[100,] -0.39124671 -0.22812107 -0.10432270 -0.01517278  0.04400751  0.077896960
             [,17]        [,18]         [,19]        [,20]        [,21]
  [1,]  0.89571543  0.682671199  0.4836971098  0.307368052  0.162258919
  [2,]  0.07068727  0.073388904  0.0641912670  0.047673959  0.028416579
  [3,] -0.57635479 -0.404450876 -0.2648131713 -0.155995455 -0.076551504
  [4,] -0.56538567 -0.396350189 -0.2592356494 -0.152542704 -0.074772009
  [5,] -0.44590632 -0.308114836 -0.1984834392 -0.114934193 -0.055389161
  [6,]  0.45452628  0.356853547  0.2593636447  0.168494955  0.090685861
  [7,] -0.31215676 -0.209340952 -0.1304751909 -0.072833848 -0.033691291
  [8,] -0.58872422 -0.413585684 -0.2711027112 -0.159888980 -0.078558167
  [9,]  0.74220666  0.569305157  0.4056418022  0.259048100  0.137355559
 [10,] -0.51802280 -0.361372767 -0.2351528340 -0.137634294 -0.067088444
 [11,]  0.61519478  0.475507044  0.3410594948  0.219068576  0.116750728
 [12,]  0.59043236  0.457220021  0.3284684294  0.211274107  0.112733578
 [13,] -0.94964980 -0.680128786 -0.4546241914 -0.273497515 -0.137110258
 [14,] -0.18680130 -0.116766092 -0.0667351238 -0.033375712 -0.013355174
 [15,] -1.30057060 -0.939283370 -0.6330584954 -0.383956846 -0.194039298
 [16,] -0.62617937 -0.441246269 -0.2901477046 -0.171678738 -0.084634426
 [17,]  0.15126773  0.132897479  0.1051643848  0.073038270  0.041488955
 [18,]  0.53207158  0.414120657  0.2987934576  0.192903886  0.103265849
 [19,] -0.61312167 -0.431603169 -0.2835081932 -0.167568564 -0.082516106
 [20,] -0.91154689 -0.651989835 -0.4352498318 -0.261503864 -0.130928915
 [21,]  0.38782465  0.307594474  0.2254475615  0.147499284  0.079865016
 [22,] -0.59521904 -0.418382102 -0.2744051630 -0.161933355 -0.079611806
 [23,] -0.68849849 -0.487268861 -0.3218353906 -0.191294924 -0.094744307
 [24,]  0.01297115  0.030765620  0.0348440880  0.029506658  0.019053431
 [25,] -1.34886635 -0.974949725 -0.6576156575 -0.399158899 -0.201874202
 [26,] -0.75428032 -0.535848661 -0.3552837774 -0.212001069 -0.105415935
 [27,] -0.73579663 -0.522198481 -0.3458852931 -0.206182959 -0.102417371
 [28,] -1.28299290 -0.926302260 -0.6241206817 -0.378423914 -0.191187710
 [29,] -0.47015294 -0.326020937 -0.2108122297 -0.122566301 -0.059322632
 [30,] -0.68413579 -0.484047012 -0.3196170682 -0.189921677 -0.094036557
 [31,] -0.56628934 -0.397017553 -0.2596951461 -0.152827154 -0.074918610
 [32,]  0.07814418  0.078895820  0.0679829146  0.050021169  0.029626295
 [33,] -1.08540892 -0.780386733 -0.5236542533 -0.316230411 -0.159134135
 [34,] -0.53316258 -0.372553480 -0.2428510297 -0.142399844 -0.069544535
 [35,] -0.60291125 -0.424062790 -0.2783164567 -0.164354632 -0.080859695
 [36,]  0.91813858  0.699230672  0.4950987137  0.314426188  0.165896574
 [37,] -0.44572719 -0.307982551 -0.1983923573 -0.114877808 -0.055360101
 [38,] -1.58634461 -1.150327130 -0.7783673136 -0.473909924 -0.240399730
 [39,] -1.40964094 -1.019831688 -0.6885179928 -0.418288916 -0.211733518
 [40,] -1.71133966 -1.347420905 -0.9140712239 -0.557917107 -0.283695740
 [41,] -1.26316573 -0.911659921 -0.6140390712 -0.372182917 -0.187971196
 [42,] -0.85959605 -0.613624202 -0.4088341503 -0.245151299 -0.122501054
 [43,]  0.04593154  0.055106827  0.0516036078  0.039881598  0.024400516
 [44,] -0.69436735 -0.491603008 -0.3248195573 -0.193142266 -0.095696398
 [45,] -1.46922462 -1.063834165 -0.7188147802 -0.437044070 -0.221399636
 [46,] -1.09094898 -0.784478062 -0.5264712336 -0.317974256 -0.160032886
 [47,]  0.27430130  0.223757620  0.1677238259  0.111765543  0.061448395
 [48,] -0.61488867 -0.432908098 -0.2844066685 -0.168124763 -0.082802762
 [49,]  0.81052416  0.619757552  0.4403795168  0.280552399  0.148438544
 [50,]  0.21732330  0.181679434  0.1387519604  0.093830579  0.052204991
 [51,] -1.02632603 -0.736754089 -0.4936121047 -0.297632890 -0.149549259
 [52,] -0.23361409 -0.151337279 -0.0905382357 -0.048110971 -0.020949501
 [53,]  0.66272324  0.510606754  0.3652265083  0.234029108  0.124461156
 [54,] -0.65096016 -0.459546850 -0.3027481042 -0.179478985 -0.088654554
 [55,] -0.15583293 -0.093895991 -0.0509884968 -0.023627800 -0.008331251
 [56,] -0.55177446 -0.386298328 -0.2523146959 -0.148258304 -0.072563895
 [57,] -0.42321623 -0.291358235 -0.1869461074 -0.107792035 -0.051708203
 [58,] -0.49626443 -0.345304240 -0.2240892578 -0.130785414 -0.063558636
 [59,] -1.12468639 -0.809393093 -0.5436258457 -0.328593778 -0.165506024
 [60,] -0.04606224 -0.012830468  0.0048271095  0.010924719  0.009476586
 [61,] -0.45272258 -0.313148637 -0.2019493344 -0.117079747 -0.056494946
 [62,] -0.73926296 -0.524758358 -0.3476478312 -0.207274054 -0.102979705
 [63,] -0.17753071 -0.109919772 -0.0620212639 -0.030457608 -0.011851229
 [64,] -0.46637414 -0.323230297 -0.2088908053 -0.121376848 -0.058709606
 [65,] -0.19648722 -0.123919133 -0.0716601679 -0.036424548 -0.014926498
 [66,] -0.78769344 -0.560524209 -0.3722734991 -0.222518515 -0.110836466
 [67,] -0.05691621 -0.020846112 -0.0006918585  0.007508215  0.007715772
 [68,] -0.15570349 -0.093800397 -0.0509226777 -0.023587054 -0.008310251
 [69,] -0.53944760 -0.377194960 -0.2460468032 -0.144378180 -0.070564139
 [70,] -1.30521948 -0.942716564 -0.6354223340 -0.385420175 -0.194793475
 [71,] -0.78685442 -0.559904598 -0.3718468815 -0.222254419 -0.110700354
 [72,] -1.20837726 -0.871198700 -0.5861805258 -0.354937151 -0.179082993
 [73,]  0.02399256  0.038904916  0.0404481935  0.032975866  0.020841408
 [74,] -0.49826648 -0.346782750 -0.2251072485 -0.131415598 -0.063883424
 [75,] -1.48135314 -1.072791059 -0.7249818223 -0.440861763 -0.223367216
 [76,] -0.59635525 -0.419221187 -0.2749828937 -0.162290998 -0.079796130
 [77,] -0.08013347 -0.037992029 -0.0124972437  0.000200119  0.003949292
 [78,] -1.18134543 -0.851235730 -0.5724355297 -0.346428344 -0.174697685
 [79,] -0.90705894 -0.648675486 -0.4329678209 -0.260091191 -0.130200844
 [80,] -0.57126558 -0.400692497 -0.2622254349 -0.154393523 -0.075725893
 [81,]  0.68240194  0.525139444  0.3752326228  0.240223370  0.127653583
 [82,] -0.03984804 -0.008241290  0.0079868714  0.012880762  0.010484700
 [83,] -0.88732095 -0.634099008 -0.4229315573 -0.253878266 -0.126998798
 [84,] -0.58131723 -0.408115633 -0.2673364471 -0.157557483 -0.077356549
 [85,] -0.59425486 -0.997800474 -1.0328712435 -0.648249533 -0.330251682
 [86,] -0.37084699 -0.252683614 -0.1603176793 -0.091307770 -0.043212466
 [87,] -0.83001140 -0.591775971 -0.3937911056 -0.235838938 -0.117701607
 [88,]  0.72537103  0.556872065  0.3970813125  0.253748749  0.134624355
 [89,] -0.89473272 -0.639572587 -0.4267002511 -0.256211267 -0.128201191
 [90,]  0.74494546  0.571327758  0.4070344129  0.259910192  0.137799868
 [91,] -0.11610632 -0.064557938 -0.0307885256 -0.011123056 -0.001886498
 [92,] -1.39619964 -1.009905306 -0.6816834347 -0.414057999 -0.209552969
 [93,]  1.01043478  0.767391304  0.5420289855  0.343478261  0.180869565
 [94,]  2.23956522  1.982608696  1.6246376812  1.156521739  0.569130435
 [95,] -0.60632616 -0.426584697 -0.2800528515 -0.165429543 -0.081413688
 [96,] -1.30918782 -0.945647181 -0.6374401356 -0.386669290 -0.195437250
 [97,]  0.82779117  0.632509217  0.4491593514  0.285987535  0.151239730
 [98,]  0.87897923  0.670311541  0.4751871816  0.302100001  0.159543847
 [99,] -0.03164947 -0.002186658  0.0121556345  0.015461425  0.011814734
[100,]  0.09117439  0.088518620  0.0746084490  0.054122691  0.031740156
               [,22]
  [1,]  0.0569446041
  [2,]  0.0109987261
  [3,] -0.0250350934
  [4,] -0.0244242219
  [5,] -0.0177704084
  [6,]  0.0323747484
  [7,] -0.0103218860
  [8,] -0.0257239477
  [9,]  0.0483956895
 [10,] -0.0217865802
 [11,]  0.0413223891
 [12,]  0.0399433677
 [13,] -0.0458239194
 [14,] -0.0033408310
 [15,] -0.0653667241
 [16,] -0.0278098280
 [17,]  0.0154862580
 [18,]  0.0366932517
 [19,] -0.0270826434
 [20,] -0.0437019657
 [21,]  0.0286601298
 [22,] -0.0260856448
 [23,] -0.0312803841
 [24,]  0.0077845112
 [25,] -0.0680563180
 [26,] -0.0349437788
 [27,] -0.0339144210
 [28,] -0.0643878207
 [29,] -0.0191207045
 [30,] -0.0310374249
 [31,] -0.0244745477
 [32,]  0.0114140018
 [33,] -0.0533843547
 [34,] -0.0226297159
 [35,] -0.0265140246
 [36,]  0.0581933512
 [37,] -0.0177604328
 [38,] -0.0812814994
 [39,] -0.0714408595
 [40,] -0.0961443086
 [41,] -0.0632836443
 [42,] -0.0408088196
 [43,]  0.0096200777
 [44,] -0.0316072214
 [45,] -0.0747590791
 [46,] -0.0536928811
 [47,]  0.0223380063
 [48,] -0.0271810478
 [49,]  0.0522002963
 [50,]  0.0191648972
 [51,] -0.0500940242
 [52,] -0.0059478385
 [53,]  0.0439692525
 [54,] -0.0291898717
 [55,] -0.0016162004
 [56,] -0.0236662127
 [57,] -0.0165067959
 [58,] -0.0205748552
 [59,] -0.0555717196
 [60,]  0.0044969374
 [61,] -0.0181500065
 [62,] -0.0341074609
 [63,] -0.0028245511
 [64,] -0.0189102628
 [65,] -0.0038802406
 [66,] -0.0368045578
 [67,]  0.0038924790
 [68,] -0.0016089917
 [69,] -0.0229797292
 [70,] -0.0656256207
 [71,] -0.0367578331
 [72,] -0.0602324703
 [73,]  0.0083982942
 [74,] -0.0206863494
 [75,] -0.0754345170
 [76,] -0.0261489201
 [77,]  0.0025995082
 [78,] -0.0587270659
 [79,] -0.0434520312
 [80,] -0.0247516746
 [81,]  0.0450651603
 [82,]  0.0048430066
 [83,] -0.0423528214
 [84,] -0.0253114521
 [85,] -0.1121261994
 [86,] -0.0135903490
 [87,] -0.0391612481
 [88,]  0.0474581120
 [89,] -0.0427655831
 [90,]  0.0485482135
 [91,]  0.0005961774
 [92,] -0.0706923127
 [93,]  0.0633333333
 [94,]  0.0200000000
 [95,] -0.0267042012
 [96,] -0.0658466180
 [97,]  0.0531618972
 [98,]  0.0560125643
 [99,]  0.0052995854
[100,]  0.0121396555
attr(,"degree")
[1] 3
attr(,"knots")
 [1] -2.18632212 -1.87956002 -1.57279792 -1.26603582 -0.95927372 -0.65251162
 [7] -0.34574952 -0.03898742  0.26777468  0.57453678  0.88129888  1.18806098
[13]  1.49482308  1.80158518  2.10834728  2.41510938  2.72187148  3.02863358
[19]  3.33539568  3.64215778

$`bols(x1, intercept = FALSE)`
              x1
1   -2.297102222
2   -0.887656819
3    0.217724194
4    0.198984973
5   -0.005128807
6   -1.543392168
7   -0.233621246
8    0.238855635
9   -2.034853921
10   0.118072123
11  -1.817871874
12  -1.775568723
13   0.855446586
14  -0.447773554
15   1.454945768
16   0.302842535
17  -1.025317291
18  -1.675867483
19   0.280535268
20   0.790353090
21  -1.429441747
22   0.249951131
23   0.409306042
24  -0.789056889
25   1.537452317
26   0.521685109
27   0.490108313
28   1.424916722
29   0.036293159
30   0.401852977
31   0.200528779
32  -0.900395903
33   1.087372089
34   0.143936331
35   0.263092200
36  -2.335409050
37  -0.005434822
38   1.943150758
39   1.641277222
40   2.399085415
41   1.391044775
42   0.701602333
43  -0.845365111
44   0.419332172
45   1.743067623
46   1.096836510
47  -1.235502961
48   0.283553943
49  -2.151564839
50  -1.138164001
51   0.986437217
52  -0.367800445
53  -1.899067611
54   0.345177048
55  -0.500678684
56   0.175732124
57  -0.043891651
58   0.080900992
59   1.154472153
60  -0.688206584
61   0.006515822
62   0.496030045
63  -0.463611064
64   0.029837605
65  -0.431226512
66   0.578766757
67  -0.669664091
68  -0.500899821
69   0.154673412
70   1.462887735
71   0.577333418
72   1.297446320
73  -0.807885425
74   0.084321212
75   1.763787499
76   0.251892177
77  -0.630000648
78   1.251266220
79   0.782686046
80   0.209029981
81  -1.932685909
82  -0.698822674
83   0.748966454
84   0.226201834
85   2.889349252
86  -0.133357188
87   0.651061082
88  -2.006092598
89   0.761628419
90  -2.039532780
91  -0.568546050
92   1.618314642
93  -2.493084222
94   3.948919880
95   0.268926096
96   1.469667095
97  -2.181063112
98  -2.268510774
99  -0.712828782
100 -0.922656210

>   extract(model, what = "penalty", which = "x1") # penalty matrices for x1
$`bbs(x1, df = 1, center = TRUE)`
      [,1] [,2] [,3] [,4] [,5] [,6] [,7] [,8] [,9] [,10] [,11] [,12] [,13]
 [1,]    1    0    0    0    0    0    0    0    0     0     0     0     0
 [2,]    0    1    0    0    0    0    0    0    0     0     0     0     0
 [3,]    0    0    1    0    0    0    0    0    0     0     0     0     0
 [4,]    0    0    0    1    0    0    0    0    0     0     0     0     0
 [5,]    0    0    0    0    1    0    0    0    0     0     0     0     0
 [6,]    0    0    0    0    0    1    0    0    0     0     0     0     0
 [7,]    0    0    0    0    0    0    1    0    0     0     0     0     0
 [8,]    0    0    0    0    0    0    0    1    0     0     0     0     0
 [9,]    0    0    0    0    0    0    0    0    1     0     0     0     0
[10,]    0    0    0    0    0    0    0    0    0     1     0     0     0
[11,]    0    0    0    0    0    0    0    0    0     0     1     0     0
[12,]    0    0    0    0    0    0    0    0    0     0     0     1     0
[13,]    0    0    0    0    0    0    0    0    0     0     0     0     1
[14,]    0    0    0    0    0    0    0    0    0     0     0     0     0
[15,]    0    0    0    0    0    0    0    0    0     0     0     0     0
[16,]    0    0    0    0    0    0    0    0    0     0     0     0     0
[17,]    0    0    0    0    0    0    0    0    0     0     0     0     0
[18,]    0    0    0    0    0    0    0    0    0     0     0     0     0
[19,]    0    0    0    0    0    0    0    0    0     0     0     0     0
[20,]    0    0    0    0    0    0    0    0    0     0     0     0     0
[21,]    0    0    0    0    0    0    0    0    0     0     0     0     0
[22,]    0    0    0    0    0    0    0    0    0     0     0     0     0
      [,14] [,15] [,16] [,17] [,18] [,19] [,20] [,21] [,22]
 [1,]     0     0     0     0     0     0     0     0     0
 [2,]     0     0     0     0     0     0     0     0     0
 [3,]     0     0     0     0     0     0     0     0     0
 [4,]     0     0     0     0     0     0     0     0     0
 [5,]     0     0     0     0     0     0     0     0     0
 [6,]     0     0     0     0     0     0     0     0     0
 [7,]     0     0     0     0     0     0     0     0     0
 [8,]     0     0     0     0     0     0     0     0     0
 [9,]     0     0     0     0     0     0     0     0     0
[10,]     0     0     0     0     0     0     0     0     0
[11,]     0     0     0     0     0     0     0     0     0
[12,]     0     0     0     0     0     0     0     0     0
[13,]     0     0     0     0     0     0     0     0     0
[14,]     1     0     0     0     0     0     0     0     0
[15,]     0     1     0     0     0     0     0     0     0
[16,]     0     0     1     0     0     0     0     0     0
[17,]     0     0     0     1     0     0     0     0     0
[18,]     0     0     0     0     1     0     0     0     0
[19,]     0     0     0     0     0     1     0     0     0
[20,]     0     0     0     0     0     0     1     0     0
[21,]     0     0     0     0     0     0     0     1     0
[22,]     0     0     0     0     0     0     0     0     1

$`bols(x1, intercept = FALSE)`
     [,1]
[1,]    1

>   extract(model, what = "lambda", which = "x1") # df and corresponding lambda for x1
$`bbs(x1, df = 1, center = TRUE)`
  lambda 
2552.124 

$`bols(x1, intercept = FALSE)`
lambda 
     0 

>        ## note that bols(x1, intercept = FALSE) is unpenalized
> 
>   extract(model, what = "bnames")  ## name of complete base-learner
[1] "bols(int, intercept = FALSE)"   "bbs(x1, df = 1, center = TRUE)"
[3] "bols(x1, intercept = FALSE)"    "bols(x2, intercept = FALSE)"   
>   extract(model, what = "variable.names") ## only variable names
  bols(int, intercept = FALSE) bbs(x1, df = 1, center = TRUE) 
                         "int"                           "x1" 
   bols(x1, intercept = FALSE)    bols(x2, intercept = FALSE) 
                          "x1"                           "x2" 
>   variable.names(model)            ## the same
  bols(int, intercept = FALSE) bbs(x1, df = 1, center = TRUE) 
                         "int"                           "x1" 
   bols(x1, intercept = FALSE)    bols(x2, intercept = FALSE) 
                          "x1"                           "x2" 
   bols(x3, intercept = FALSE)    bols(x4, intercept = FALSE) 
                          "x3"                           "x4" 
> 
>   ### extract from base-learners
>   extract(bbs(x1), what = "design")
                 1            2           3          4            5
  [1,] 0.007849263 3.888888e-01 0.559801692 0.04346025 0.000000e+00
  [2,] 0.000000000 0.000000e+00 0.000000000 0.00000000 0.000000e+00
  [3,] 0.000000000 0.000000e+00 0.000000000 0.00000000 0.000000e+00
  [4,] 0.000000000 0.000000e+00 0.000000000 0.00000000 0.000000e+00
  [5,] 0.000000000 0.000000e+00 0.000000000 0.00000000 0.000000e+00
  [6,] 0.000000000 0.000000e+00 0.000000000 0.12318504 6.579182e-01
  [7,] 0.000000000 0.000000e+00 0.000000000 0.00000000 0.000000e+00
  [8,] 0.000000000 0.000000e+00 0.000000000 0.00000000 0.000000e+00
  [9,] 0.000000000 2.162255e-02 0.483054082 0.47525981 2.006356e-02
 [10,] 0.000000000 0.000000e+00 0.000000000 0.00000000 0.000000e+00
 [11,] 0.000000000 0.000000e+00 0.084983597 0.63029373 2.833673e-01
 [12,] 0.000000000 0.000000e+00 0.048134880 0.57122651 3.741458e-01
 [13,] 0.000000000 0.000000e+00 0.000000000 0.00000000 0.000000e+00
 [14,] 0.000000000 0.000000e+00 0.000000000 0.00000000 0.000000e+00
 [15,] 0.000000000 0.000000e+00 0.000000000 0.00000000 0.000000e+00
 [16,] 0.000000000 0.000000e+00 0.000000000 0.00000000 0.000000e+00
 [17,] 0.000000000 0.000000e+00 0.000000000 0.00000000 1.663165e-03
 [18,] 0.000000000 0.000000e+00 0.006321715 0.37214270 5.727413e-01
 [19,] 0.000000000 0.000000e+00 0.000000000 0.00000000 0.000000e+00
 [20,] 0.000000000 0.000000e+00 0.000000000 0.00000000 0.000000e+00
 [21,] 0.000000000 0.000000e+00 0.000000000 0.02519110 4.993070e-01
 [22,] 0.000000000 0.000000e+00 0.000000000 0.00000000 0.000000e+00
 [23,] 0.000000000 0.000000e+00 0.000000000 0.00000000 0.000000e+00
 [24,] 0.000000000 0.000000e+00 0.000000000 0.00000000 0.000000e+00
 [25,] 0.000000000 0.000000e+00 0.000000000 0.00000000 0.000000e+00
 [26,] 0.000000000 0.000000e+00 0.000000000 0.00000000 0.000000e+00
 [27,] 0.000000000 0.000000e+00 0.000000000 0.00000000 0.000000e+00
 [28,] 0.000000000 0.000000e+00 0.000000000 0.00000000 0.000000e+00
 [29,] 0.000000000 0.000000e+00 0.000000000 0.00000000 0.000000e+00
 [30,] 0.000000000 0.000000e+00 0.000000000 0.00000000 0.000000e+00
 [31,] 0.000000000 0.000000e+00 0.000000000 0.00000000 0.000000e+00
 [32,] 0.000000000 0.000000e+00 0.000000000 0.00000000 0.000000e+00
 [33,] 0.000000000 0.000000e+00 0.000000000 0.00000000 0.000000e+00
 [34,] 0.000000000 0.000000e+00 0.000000000 0.00000000 0.000000e+00
 [35,] 0.000000000 0.000000e+00 0.000000000 0.00000000 0.000000e+00
 [36,] 0.019132087 4.703702e-01 0.487865192 0.02263255 0.000000e+00
 [37,] 0.000000000 0.000000e+00 0.000000000 0.00000000 0.000000e+00
 [38,] 0.000000000 0.000000e+00 0.000000000 0.00000000 0.000000e+00
 [39,] 0.000000000 0.000000e+00 0.000000000 0.00000000 0.000000e+00
 [40,] 0.000000000 0.000000e+00 0.000000000 0.00000000 0.000000e+00
 [41,] 0.000000000 0.000000e+00 0.000000000 0.00000000 0.000000e+00
 [42,] 0.000000000 0.000000e+00 0.000000000 0.00000000 0.000000e+00
 [43,] 0.000000000 0.000000e+00 0.000000000 0.00000000 0.000000e+00
 [44,] 0.000000000 0.000000e+00 0.000000000 0.00000000 0.000000e+00
 [45,] 0.000000000 0.000000e+00 0.000000000 0.00000000 0.000000e+00
 [46,] 0.000000000 0.000000e+00 0.000000000 0.00000000 0.000000e+00
 [47,] 0.000000000 0.000000e+00 0.000000000 0.00000000 1.216894e-01
 [48,] 0.000000000 0.000000e+00 0.000000000 0.00000000 0.000000e+00
 [49,] 0.000000000 1.161913e-01 0.654556218 0.22901010 2.424271e-04
 [50,] 0.000000000 0.000000e+00 0.000000000 0.00000000 3.305247e-02
 [51,] 0.000000000 0.000000e+00 0.000000000 0.00000000 0.000000e+00
 [52,] 0.000000000 0.000000e+00 0.000000000 0.00000000 0.000000e+00
 [53,] 0.000000000 4.286023e-05 0.200356010 0.66275132 1.368498e-01
 [54,] 0.000000000 0.000000e+00 0.000000000 0.00000000 0.000000e+00
 [55,] 0.000000000 0.000000e+00 0.000000000 0.00000000 0.000000e+00
 [56,] 0.000000000 0.000000e+00 0.000000000 0.00000000 0.000000e+00
 [57,] 0.000000000 0.000000e+00 0.000000000 0.00000000 0.000000e+00
 [58,] 0.000000000 0.000000e+00 0.000000000 0.00000000 0.000000e+00
 [59,] 0.000000000 0.000000e+00 0.000000000 0.00000000 0.000000e+00
 [60,] 0.000000000 0.000000e+00 0.000000000 0.00000000 0.000000e+00
 [61,] 0.000000000 0.000000e+00 0.000000000 0.00000000 0.000000e+00
 [62,] 0.000000000 0.000000e+00 0.000000000 0.00000000 0.000000e+00
 [63,] 0.000000000 0.000000e+00 0.000000000 0.00000000 0.000000e+00
 [64,] 0.000000000 0.000000e+00 0.000000000 0.00000000 0.000000e+00
 [65,] 0.000000000 0.000000e+00 0.000000000 0.00000000 0.000000e+00
 [66,] 0.000000000 0.000000e+00 0.000000000 0.00000000 0.000000e+00
 [67,] 0.000000000 0.000000e+00 0.000000000 0.00000000 0.000000e+00
 [68,] 0.000000000 0.000000e+00 0.000000000 0.00000000 0.000000e+00
 [69,] 0.000000000 0.000000e+00 0.000000000 0.00000000 0.000000e+00
 [70,] 0.000000000 0.000000e+00 0.000000000 0.00000000 0.000000e+00
 [71,] 0.000000000 0.000000e+00 0.000000000 0.00000000 0.000000e+00
 [72,] 0.000000000 0.000000e+00 0.000000000 0.00000000 0.000000e+00
 [73,] 0.000000000 0.000000e+00 0.000000000 0.00000000 0.000000e+00
 [74,] 0.000000000 0.000000e+00 0.000000000 0.00000000 0.000000e+00
 [75,] 0.000000000 0.000000e+00 0.000000000 0.00000000 0.000000e+00
 [76,] 0.000000000 0.000000e+00 0.000000000 0.00000000 0.000000e+00
 [77,] 0.000000000 0.000000e+00 0.000000000 0.00000000 0.000000e+00
 [78,] 0.000000000 0.000000e+00 0.000000000 0.00000000 0.000000e+00
 [79,] 0.000000000 0.000000e+00 0.000000000 0.00000000 0.000000e+00
 [80,] 0.000000000 0.000000e+00 0.000000000 0.00000000 0.000000e+00
 [81,] 0.000000000 8.656897e-04 0.265657068 0.63927149 9.420575e-02
 [82,] 0.000000000 0.000000e+00 0.000000000 0.00000000 0.000000e+00
 [83,] 0.000000000 0.000000e+00 0.000000000 0.00000000 0.000000e+00
 [84,] 0.000000000 0.000000e+00 0.000000000 0.00000000 0.000000e+00
 [85,] 0.000000000 0.000000e+00 0.000000000 0.00000000 0.000000e+00
 [86,] 0.000000000 0.000000e+00 0.000000000 0.00000000 0.000000e+00
 [87,] 0.000000000 0.000000e+00 0.000000000 0.00000000 0.000000e+00
 [88,] 0.000000000 1.169636e-02 0.422885518 0.53161775 3.380037e-02
 [89,] 0.000000000 0.000000e+00 0.000000000 0.00000000 0.000000e+00
 [90,] 0.000000000 2.363642e-02 0.492476281 0.46562618 1.826111e-02
 [91,] 0.000000000 0.000000e+00 0.000000000 0.00000000 0.000000e+00
 [92,] 0.000000000 0.000000e+00 0.000000000 0.00000000 0.000000e+00
 [93,] 0.166666667 6.666667e-01 0.166666667 0.00000000 0.000000e+00
 [94,] 0.000000000 0.000000e+00 0.000000000 0.00000000 0.000000e+00
 [95,] 0.000000000 0.000000e+00 0.000000000 0.00000000 0.000000e+00
 [96,] 0.000000000 0.000000e+00 0.000000000 0.00000000 0.000000e+00
 [97,] 0.000000000 1.582410e-01 0.666375283 0.17538290 8.397609e-07
 [98,] 0.003205378 3.269035e-01 0.604500013 0.06539113 0.000000e+00
 [99,] 0.000000000 0.000000e+00 0.000000000 0.00000000 0.000000e+00
[100,] 0.000000000 0.000000e+00 0.000000000 0.00000000 0.000000e+00
                  6            7            8            9           10
  [1,] 0.000000e+00 0.000000e+00 0.000000e+00 0.000000e+00 0.000000e+00
  [2,] 7.506751e-02 6.185250e-01 3.042867e-01 2.120754e-03 0.000000e+00
  [3,] 0.000000e+00 0.000000e+00 0.000000e+00 7.238832e-04 2.593838e-01
  [4,] 0.000000e+00 0.000000e+00 0.000000e+00 1.879377e-03 2.982936e-01
  [5,] 0.000000e+00 0.000000e+00 0.000000e+00 1.173467e-01 6.551565e-01
  [6,] 2.187499e-01 1.468049e-04 0.000000e+00 0.000000e+00 0.000000e+00
  [7,] 0.000000e+00 0.000000e+00 4.256950e-02 5.574784e-01 3.918128e-01
  [8,] 0.000000e+00 0.000000e+00 0.000000e+00 1.396354e-04 2.178273e-01
  [9,] 0.000000e+00 0.000000e+00 0.000000e+00 0.000000e+00 0.000000e+00
 [10,] 0.000000e+00 0.000000e+00 0.000000e+00 1.937007e-02 4.716370e-01
 [11,] 1.355342e-03 0.000000e+00 0.000000e+00 0.000000e+00 0.000000e+00
 [12,] 6.492839e-03 0.000000e+00 0.000000e+00 0.000000e+00 0.000000e+00
 [13,] 0.000000e+00 0.000000e+00 0.000000e+00 0.000000e+00 0.000000e+00
 [14,] 0.000000e+00 6.131279e-03 3.698705e-01 5.744487e-01 4.954952e-02
 [15,] 0.000000e+00 0.000000e+00 0.000000e+00 0.000000e+00 0.000000e+00
 [16,] 0.000000e+00 0.000000e+00 0.000000e+00 0.000000e+00 1.157937e-01
 [17,] 2.924988e-01 6.253053e-01 8.053269e-02 0.000000e+00 0.000000e+00
 [18,] 4.879429e-02 0.000000e+00 0.000000e+00 0.000000e+00 0.000000e+00
 [19,] 0.000000e+00 0.000000e+00 0.000000e+00 0.000000e+00 1.467210e-01
 [20,] 0.000000e+00 0.000000e+00 0.000000e+00 0.000000e+00 0.000000e+00
 [21,] 4.584924e-01 1.700955e-02 0.000000e+00 0.000000e+00 0.000000e+00
 [22,] 0.000000e+00 0.000000e+00 0.000000e+00 3.269084e-05 1.973076e-01
 [23,] 0.000000e+00 0.000000e+00 0.000000e+00 0.000000e+00 2.604451e-02
 [24,] 1.469852e-02 4.441949e-01 5.126324e-01 2.847418e-02 0.000000e+00
 [25,] 0.000000e+00 0.000000e+00 0.000000e+00 0.000000e+00 0.000000e+00
 [26,] 0.000000e+00 0.000000e+00 0.000000e+00 0.000000e+00 8.523536e-04
 [27,] 0.000000e+00 0.000000e+00 0.000000e+00 0.000000e+00 3.474644e-03
 [28,] 0.000000e+00 0.000000e+00 0.000000e+00 0.000000e+00 0.000000e+00
 [29,] 0.000000e+00 0.000000e+00 0.000000e+00 7.161312e-02 6.138331e-01
 [30,] 0.000000e+00 0.000000e+00 0.000000e+00 0.000000e+00 2.973024e-02
 [31,] 0.000000e+00 0.000000e+00 0.000000e+00 1.755663e-03 2.950326e-01
 [32,] 8.794084e-02 6.333636e-01 2.775172e-01 1.178416e-03 0.000000e+00
 [33,] 0.000000e+00 0.000000e+00 0.000000e+00 0.000000e+00 0.000000e+00
 [34,] 0.000000e+00 0.000000e+00 0.000000e+00 1.096501e-02 4.171040e-01
 [35,] 0.000000e+00 0.000000e+00 0.000000e+00 5.927496e-07 1.744135e-01
 [36,] 0.000000e+00 0.000000e+00 0.000000e+00 0.000000e+00 0.000000e+00
 [37,] 0.000000e+00 0.000000e+00 0.000000e+00 1.177419e-01 6.553577e-01
 [38,] 0.000000e+00 0.000000e+00 0.000000e+00 0.000000e+00 0.000000e+00
 [39,] 0.000000e+00 0.000000e+00 0.000000e+00 0.000000e+00 0.000000e+00
 [40,] 0.000000e+00 0.000000e+00 0.000000e+00 0.000000e+00 0.000000e+00
 [41,] 0.000000e+00 0.000000e+00 0.000000e+00 0.000000e+00 0.000000e+00
 [42,] 0.000000e+00 0.000000e+00 0.000000e+00 0.000000e+00 0.000000e+00
 [43,] 4.141199e-02 5.543837e-01 3.956711e-01 8.533227e-03 0.000000e+00
 [44,] 0.000000e+00 0.000000e+00 0.000000e+00 0.000000e+00 2.158527e-02
 [45,] 0.000000e+00 0.000000e+00 0.000000e+00 0.000000e+00 0.000000e+00
 [46,] 0.000000e+00 0.000000e+00 0.000000e+00 0.000000e+00 0.000000e+00
 [47,] 6.572529e-01 2.208934e-01 1.643411e-04 0.000000e+00 0.000000e+00
 [48,] 0.000000e+00 0.000000e+00 0.000000e+00 0.000000e+00 1.422479e-01
 [49,] 0.000000e+00 0.000000e+00 0.000000e+00 0.000000e+00 0.000000e+00
 [50,] 5.291232e-01 4.257527e-01 1.207169e-02 0.000000e+00 0.000000e+00
 [51,] 0.000000e+00 0.000000e+00 0.000000e+00 0.000000e+00 0.000000e+00
 [52,] 0.000000e+00 6.190475e-05 2.050059e-01 6.616852e-01 1.332469e-01
 [53,] 0.000000e+00 0.000000e+00 0.000000e+00 0.000000e+00 0.000000e+00
 [54,] 0.000000e+00 0.000000e+00 0.000000e+00 0.000000e+00 6.966187e-02
 [55,] 0.000000e+00 2.147055e-02 4.823144e-01 4.760062e-01 2.020885e-02
 [56,] 0.000000e+00 0.000000e+00 0.000000e+00 4.502043e-03 3.481969e-01
 [57,] 0.000000e+00 0.000000e+00 6.810140e-07 1.747860e-01 6.664131e-01
 [58,] 0.000000e+00 0.000000e+00 0.000000e+00 3.767802e-02 5.437740e-01
 [59,] 0.000000e+00 0.000000e+00 0.000000e+00 0.000000e+00 0.000000e+00
 [60,] 2.625817e-04 2.308290e-01 6.539147e-01 1.149938e-01 0.000000e+00
 [61,] 0.000000e+00 0.000000e+00 0.000000e+00 1.029572e-01 6.462956e-01
 [62,] 0.000000e+00 0.000000e+00 0.000000e+00 0.000000e+00 2.793601e-03
 [63,] 0.000000e+00 9.452790e-03 4.042233e-01 5.474065e-01 3.891736e-02
 [64,] 0.000000e+00 0.000000e+00 0.000000e+00 7.777320e-02 6.219763e-01
 [65,] 0.000000e+00 3.605714e-03 3.339917e-01 5.998421e-01 6.256050e-02
 [66,] 0.000000e+00 0.000000e+00 0.000000e+00 0.000000e+00 0.000000e+00
 [67,] 2.913558e-05 1.960998e-01 6.636276e-01 1.402435e-01 0.000000e+00
 [68,] 0.000000e+00 2.156262e-02 4.827629e-01 4.755538e-01 2.012068e-02
 [69,] 0.000000e+00 0.000000e+00 0.000000e+00 8.353069e-03 3.939219e-01
 [70,] 0.000000e+00 0.000000e+00 0.000000e+00 0.000000e+00 0.000000e+00
 [71,] 0.000000e+00 0.000000e+00 0.000000e+00 0.000000e+00 0.000000e+00
 [72,] 0.000000e+00 0.000000e+00 0.000000e+00 0.000000e+00 0.000000e+00
 [73,] 2.165594e-02 4.832160e-01 4.750962e-01 2.003183e-02 0.000000e+00
 [74,] 0.000000e+00 0.000000e+00 0.000000e+00 3.564687e-02 5.375629e-01
 [75,] 0.000000e+00 0.000000e+00 0.000000e+00 0.000000e+00 0.000000e+00
 [76,] 0.000000e+00 0.000000e+00 0.000000e+00 2.313132e-05 1.938249e-01
 [77,] 0.000000e+00 1.326020e-01 6.614793e-01 2.058528e-01 6.586072e-05
 [78,] 0.000000e+00 0.000000e+00 0.000000e+00 0.000000e+00 0.000000e+00
 [79,] 0.000000e+00 0.000000e+00 0.000000e+00 0.000000e+00 0.000000e+00
 [80,] 0.000000e+00 0.000000e+00 0.000000e+00 1.170441e-03 2.772409e-01
 [81,] 0.000000e+00 0.000000e+00 0.000000e+00 0.000000e+00 0.000000e+00
 [82,] 5.734527e-04 2.518255e-01 6.455959e-01 1.020051e-01 0.000000e+00
 [83,] 0.000000e+00 0.000000e+00 0.000000e+00 0.000000e+00 0.000000e+00
 [84,] 0.000000e+00 0.000000e+00 0.000000e+00 4.148326e-04 2.423659e-01
 [85,] 0.000000e+00 0.000000e+00 0.000000e+00 0.000000e+00 0.000000e+00
 [86,] 0.000000e+00 0.000000e+00 4.852240e-03 3.532445e-01 5.865861e-01
 [87,] 0.000000e+00 0.000000e+00 0.000000e+00 0.000000e+00 0.000000e+00
 [88,] 0.000000e+00 0.000000e+00 0.000000e+00 0.000000e+00 0.000000e+00
 [89,] 0.000000e+00 0.000000e+00 0.000000e+00 0.000000e+00 0.000000e+00
 [90,] 0.000000e+00 0.000000e+00 0.000000e+00 0.000000e+00 0.000000e+00
 [91,] 0.000000e+00 6.385118e-02 6.019999e-01 3.307312e-01 3.417806e-03
 [92,] 0.000000e+00 0.000000e+00 0.000000e+00 0.000000e+00 0.000000e+00
 [93,] 0.000000e+00 0.000000e+00 0.000000e+00 0.000000e+00 0.000000e+00
 [94,] 0.000000e+00 0.000000e+00 0.000000e+00 0.000000e+00 0.000000e+00
 [95,] 0.000000e+00 0.000000e+00 0.000000e+00 0.000000e+00 1.647970e-01
 [96,] 0.000000e+00 0.000000e+00 0.000000e+00 0.000000e+00 0.000000e+00
 [97,] 0.000000e+00 0.000000e+00 0.000000e+00 0.000000e+00 0.000000e+00
 [98,] 0.000000e+00 0.000000e+00 0.000000e+00 0.000000e+00 0.000000e+00
 [99,] 1.266970e-03 2.805091e-01 6.318061e-01 8.641783e-02 0.000000e+00
[100,] 1.138236e-01 6.532684e-01 2.326245e-01 2.834720e-04 0.000000e+00
                 11           12           13           14          15
  [1,] 0.000000e+00 0.0000000000 0.000000e+00 0.000000e+00 0.000000000
  [2,] 0.000000e+00 0.0000000000 0.000000e+00 0.000000e+00 0.000000000
  [3,] 6.422180e-01 0.0976742754 0.000000e+00 0.000000e+00 0.000000000
  [4,] 6.220192e-01 0.0778078442 0.000000e+00 0.000000e+00 0.000000000
  [5,] 2.272727e-01 0.0002241048 0.000000e+00 0.000000e+00 0.000000000
  [6,] 0.000000e+00 0.0000000000 0.000000e+00 0.000000e+00 0.000000000
  [7,] 8.139338e-03 0.0000000000 0.000000e+00 0.000000e+00 0.000000000
  [8,] 6.581984e-01 0.1238346796 0.000000e+00 0.000000e+00 0.000000000
  [9,] 0.000000e+00 0.0000000000 0.000000e+00 0.000000e+00 0.000000000
 [10,] 4.866245e-01 0.0223684885 0.000000e+00 0.000000e+00 0.000000000
 [11,] 0.000000e+00 0.0000000000 0.000000e+00 0.000000e+00 0.000000000
 [12,] 0.000000e+00 0.0000000000 0.000000e+00 0.000000e+00 0.000000000
 [13,] 9.975642e-05 0.2120558772 6.598637e-01 1.279807e-01 0.000000000
 [14,] 0.000000e+00 0.0000000000 0.000000e+00 0.000000e+00 0.000000000
 [15,] 0.000000e+00 0.0000000000 3.661181e-04 2.390147e-01 0.650866514
 [16,] 6.543454e-01 0.2296118689 2.489839e-04 0.000000e+00 0.000000000
 [17,] 0.000000e+00 0.0000000000 0.000000e+00 0.000000e+00 0.000000000
 [18,] 0.000000e+00 0.0000000000 0.000000e+00 0.000000e+00 0.000000000
 [19,] 6.649723e-01 0.1882946957 1.199653e-05 0.000000e+00 0.000000000
 [20,] 4.343016e-03 0.3458199253 5.918012e-01 5.803586e-02 0.000000000
 [21,] 0.000000e+00 0.0000000000 0.000000e+00 0.000000e+00 0.000000000
 [22,] 6.633889e-01 0.1392708163 0.000000e+00 0.000000e+00 0.000000000
 [23,] 5.029075e-01 0.4546797871 1.636823e-02 0.000000e+00 0.000000000
 [24,] 0.000000e+00 0.0000000000 0.000000e+00 0.000000e+00 0.000000000
 [25,] 0.000000e+00 0.0000000000 0.000000e+00 1.063925e-01 0.648697157
 [26,] 2.650957e-01 0.6395403012 9.451163e-02 0.000000e+00 0.000000000
 [27,] 3.317293e-01 0.6013420368 6.345402e-02 0.000000e+00 0.000000000
 [28,] 0.000000e+00 0.0000000000 1.972394e-03 3.006575e-01 0.620652459
 [29,] 3.120906e-01 0.0024631594 0.000000e+00 0.000000e+00 0.000000000
 [30,] 5.173798e-01 0.4389737676 1.391615e-02 0.000000e+00 0.000000000
 [31,] 6.238798e-01 0.0793319847 0.000000e+00 0.000000e+00 0.000000000
 [32,] 0.000000e+00 0.0000000000 0.000000e+00 0.000000e+00 0.000000000
 [33,] 0.000000e+00 0.0058937038 3.669690e-01 5.766121e-01 0.050525224
 [34,] 5.365920e-01 0.0353389747 0.000000e+00 0.000000e+00 0.000000000
 [35,] 6.664354e-01 0.1591504699 0.000000e+00 0.000000e+00 0.000000000
 [36,] 0.000000e+00 0.0000000000 0.000000e+00 0.000000e+00 0.000000000
 [37,] 2.266823e-01 0.0002180832 0.000000e+00 0.000000e+00 0.000000000
 [38,] 0.000000e+00 0.0000000000 0.000000e+00 0.000000e+00 0.026028332
 [39,] 0.000000e+00 0.0000000000 0.000000e+00 2.378531e-02 0.493146384
 [40,] 0.000000e+00 0.0000000000 0.000000e+00 0.000000e+00 0.000000000
 [41,] 0.000000e+00 0.0000000000 6.453025e-03 3.736829e-01 0.571577339
 [42,] 3.350139e-02 0.5306267070 4.240271e-01 1.184478e-02 0.000000000
 [43,] 0.000000e+00 0.0000000000 0.000000e+00 0.000000e+00 0.000000000
 [44,] 4.828731e-01 0.4754426052 2.009907e-02 0.000000e+00 0.000000000
 [45,] 0.000000e+00 0.0000000000 0.000000e+00 1.156917e-03 0.276769745
 [46,] 0.000000e+00 0.0043830626 3.464238e-01 5.913819e-01 0.057811330
 [47,] 0.000000e+00 0.0000000000 0.000000e+00 0.000000e+00 0.000000000
 [48,] 6.640888e-01 0.1936406145 2.268318e-05 0.000000e+00 0.000000000
 [49,] 0.000000e+00 0.0000000000 0.000000e+00 0.000000e+00 0.000000000
 [50,] 0.000000e+00 0.0000000000 0.000000e+00 0.000000e+00 0.000000000
 [51,] 0.000000e+00 0.0473226201 5.693291e-01 3.766382e-01 0.006710069
 [52,] 0.000000e+00 0.0000000000 0.000000e+00 0.000000e+00 0.000000000
 [53,] 0.000000e+00 0.0000000000 0.000000e+00 0.000000e+00 0.000000000
 [54,] 6.110331e-01 0.3166276661 2.677358e-03 0.000000e+00 0.000000000
 [55,] 0.000000e+00 0.0000000000 0.000000e+00 0.000000e+00 0.000000000
 [56,] 5.901456e-01 0.0571555459 0.000000e+00 0.000000e+00 0.000000000
 [57,] 1.588002e-01 0.0000000000 0.000000e+00 0.000000e+00 0.000000000
 [58,] 4.085991e-01 0.0099489048 0.000000e+00 0.000000e+00 0.000000000
 [59,] 0.000000e+00 0.0002187903 2.267522e-01 6.553339e-01 0.117695069
 [60,] 0.000000e+00 0.0000000000 0.000000e+00 0.000000e+00 0.000000000
 [61,] 2.502032e-01 0.0005439647 0.000000e+00 0.000000e+00 0.000000000
 [62,] 3.189938e-01 0.6095521268 6.866045e-02 0.000000e+00 0.000000000
 [63,] 0.000000e+00 0.0000000000 0.000000e+00 0.000000e+00 0.000000000
 [64,] 2.983683e-01 0.0018822738 0.000000e+00 0.000000e+00 0.000000000
 [65,] 0.000000e+00 0.0000000000 0.000000e+00 0.000000e+00 0.000000000
 [66,] 1.598667e-01 0.6664778379 1.736550e-01 4.369765e-07 0.000000000
 [67,] 0.000000e+00 0.0000000000 0.000000e+00 0.000000e+00 0.000000000
 [68,] 0.000000e+00 0.0000000000 0.000000e+00 0.000000e+00 0.000000000
 [69,] 5.557908e-01 0.0419342647 0.000000e+00 0.000000e+00 0.000000000
 [70,] 0.000000e+00 0.0000000000 1.880436e-04 2.235737e-01 0.656393030
 [71,] 1.621498e-01 0.6665839324 1.712662e-01 1.262854e-07 0.000000000
 [72,] 0.000000e+00 0.0000000000 4.439476e-02 5.621866e-01 0.385862108
 [73,] 0.000000e+00 0.0000000000 0.000000e+00 0.000000e+00 0.000000000
 [74,] 4.159653e-01 0.0108249049 0.000000e+00 0.000000e+00 0.000000000
 [75,] 0.000000e+00 0.0000000000 0.000000e+00 3.117734e-04 0.234929791
 [76,] 6.640554e-01 0.1420965146 0.000000e+00 0.000000e+00 0.000000000
 [77,] 0.000000e+00 0.0000000000 0.000000e+00 0.000000e+00 0.000000000
 [78,] 0.000000e+00 0.0000000000 8.341511e-02 6.285877e-01 0.286539407
 [79,] 5.536610e-03 0.3624580166 5.799377e-01 5.206769e-02 0.000000000
 [80,] 6.335060e-01 0.0880825956 0.000000e+00 0.000000e+00 0.000000000
 [81,] 0.000000e+00 0.0000000000 0.000000e+00 0.000000e+00 0.000000000
 [82,] 0.000000e+00 0.0000000000 0.000000e+00 0.000000e+00 0.000000000
 [83,] 1.337958e-02 0.4352665016 5.207128e-01 3.064113e-02 0.000000000
 [84,] 6.495451e-01 0.1076741399 0.000000e+00 0.000000e+00 0.000000000
 [85,] 0.000000e+00 0.0000000000 0.000000e+00 0.000000e+00 0.000000000
 [86,] 5.531720e-02 0.0000000000 0.000000e+00 0.000000e+00 0.000000000
 [87,] 7.046501e-02 0.6121991134 3.147486e-01 2.587270e-03 0.000000000
 [88,] 0.000000e+00 0.0000000000 0.000000e+00 0.000000e+00 0.000000000
 [89,] 9.894743e-03 0.4081288846 5.441664e-01 3.781001e-02 0.000000000
 [90,] 0.000000e+00 0.0000000000 0.000000e+00 0.000000e+00 0.000000000
 [91,] 0.000000e+00 0.0000000000 0.000000e+00 0.000000e+00 0.000000000
 [92,] 0.000000e+00 0.0000000000 0.000000e+00 3.554034e-02 0.537227867
 [93,] 0.000000e+00 0.0000000000 0.000000e+00 0.000000e+00 0.000000000
 [94,] 0.000000e+00 0.0000000000 0.000000e+00 0.000000e+00 0.000000000
 [95,] 6.666526e-01 0.1685504109 8.813363e-09 0.000000e+00 0.000000000
 [96,] 0.000000e+00 0.0000000000 9.191102e-05 2.107558e-01 0.660217602
 [97,] 0.000000e+00 0.0000000000 0.000000e+00 0.000000e+00 0.000000000
 [98,] 0.000000e+00 0.0000000000 0.000000e+00 0.000000e+00 0.000000000
 [99,] 0.000000e+00 0.0000000000 0.000000e+00 0.000000e+00 0.000000000
[100,] 0.000000e+00 0.0000000000 0.000000e+00 0.000000e+00 0.000000000
                 16           17         18        19       20         21
  [1,] 0.000000e+00 0.0000000000 0.00000000 0.0000000 0.000000 0.00000000
  [2,] 0.000000e+00 0.0000000000 0.00000000 0.0000000 0.000000 0.00000000
  [3,] 0.000000e+00 0.0000000000 0.00000000 0.0000000 0.000000 0.00000000
  [4,] 0.000000e+00 0.0000000000 0.00000000 0.0000000 0.000000 0.00000000
  [5,] 0.000000e+00 0.0000000000 0.00000000 0.0000000 0.000000 0.00000000
  [6,] 0.000000e+00 0.0000000000 0.00000000 0.0000000 0.000000 0.00000000
  [7,] 0.000000e+00 0.0000000000 0.00000000 0.0000000 0.000000 0.00000000
  [8,] 0.000000e+00 0.0000000000 0.00000000 0.0000000 0.000000 0.00000000
  [9,] 0.000000e+00 0.0000000000 0.00000000 0.0000000 0.000000 0.00000000
 [10,] 0.000000e+00 0.0000000000 0.00000000 0.0000000 0.000000 0.00000000
 [11,] 0.000000e+00 0.0000000000 0.00000000 0.0000000 0.000000 0.00000000
 [12,] 0.000000e+00 0.0000000000 0.00000000 0.0000000 0.000000 0.00000000
 [13,] 0.000000e+00 0.0000000000 0.00000000 0.0000000 0.000000 0.00000000
 [14,] 0.000000e+00 0.0000000000 0.00000000 0.0000000 0.000000 0.00000000
 [15,] 1.097527e-01 0.0000000000 0.00000000 0.0000000 0.000000 0.00000000
 [16,] 0.000000e+00 0.0000000000 0.00000000 0.0000000 0.000000 0.00000000
 [17,] 0.000000e+00 0.0000000000 0.00000000 0.0000000 0.000000 0.00000000
 [18,] 0.000000e+00 0.0000000000 0.00000000 0.0000000 0.000000 0.00000000
 [19,] 0.000000e+00 0.0000000000 0.00000000 0.0000000 0.000000 0.00000000
 [20,] 0.000000e+00 0.0000000000 0.00000000 0.0000000 0.000000 0.00000000
 [21,] 0.000000e+00 0.0000000000 0.00000000 0.0000000 0.000000 0.00000000
 [22,] 0.000000e+00 0.0000000000 0.00000000 0.0000000 0.000000 0.00000000
 [23,] 0.000000e+00 0.0000000000 0.00000000 0.0000000 0.000000 0.00000000
 [24,] 0.000000e+00 0.0000000000 0.00000000 0.0000000 0.000000 0.00000000
 [25,] 2.444631e-01 0.0004472665 0.00000000 0.0000000 0.000000 0.00000000
 [26,] 0.000000e+00 0.0000000000 0.00000000 0.0000000 0.000000 0.00000000
 [27,] 0.000000e+00 0.0000000000 0.00000000 0.0000000 0.000000 0.00000000
 [28,] 7.671767e-02 0.0000000000 0.00000000 0.0000000 0.000000 0.00000000
 [29,] 0.000000e+00 0.0000000000 0.00000000 0.0000000 0.000000 0.00000000
 [30,] 0.000000e+00 0.0000000000 0.00000000 0.0000000 0.000000 0.00000000
 [31,] 0.000000e+00 0.0000000000 0.00000000 0.0000000 0.000000 0.00000000
 [32,] 0.000000e+00 0.0000000000 0.00000000 0.0000000 0.000000 0.00000000
 [33,] 0.000000e+00 0.0000000000 0.00000000 0.0000000 0.000000 0.00000000
 [34,] 0.000000e+00 0.0000000000 0.00000000 0.0000000 0.000000 0.00000000
 [35,] 0.000000e+00 0.0000000000 0.00000000 0.0000000 0.000000 0.00000000
 [36,] 0.000000e+00 0.0000000000 0.00000000 0.0000000 0.000000 0.00000000
 [37,] 0.000000e+00 0.0000000000 0.00000000 0.0000000 0.000000 0.00000000
 [38,] 5.028402e-01 0.4547513999 0.01638010 0.0000000 0.000000 0.00000000
 [39,] 4.649320e-01 0.0181362973 0.00000000 0.0000000 0.000000 0.00000000
 [40,] 2.375492e-05 0.1940775925 0.66400935 0.1418893 0.000000 0.00000000
 [41,] 4.828672e-02 0.0000000000 0.00000000 0.0000000 0.000000 0.00000000
 [42,] 0.000000e+00 0.0000000000 0.00000000 0.0000000 0.000000 0.00000000
 [43,] 0.000000e+00 0.0000000000 0.00000000 0.0000000 0.000000 0.00000000
 [44,] 0.000000e+00 0.0000000000 0.00000000 0.0000000 0.000000 0.00000000
 [45,] 6.337485e-01 0.0883248231 0.00000000 0.0000000 0.000000 0.00000000
 [46,] 0.000000e+00 0.0000000000 0.00000000 0.0000000 0.000000 0.00000000
 [47,] 0.000000e+00 0.0000000000 0.00000000 0.0000000 0.000000 0.00000000
 [48,] 0.000000e+00 0.0000000000 0.00000000 0.0000000 0.000000 0.00000000
 [49,] 0.000000e+00 0.0000000000 0.00000000 0.0000000 0.000000 0.00000000
 [50,] 0.000000e+00 0.0000000000 0.00000000 0.0000000 0.000000 0.00000000
 [51,] 0.000000e+00 0.0000000000 0.00000000 0.0000000 0.000000 0.00000000
 [52,] 0.000000e+00 0.0000000000 0.00000000 0.0000000 0.000000 0.00000000
 [53,] 0.000000e+00 0.0000000000 0.00000000 0.0000000 0.000000 0.00000000
 [54,] 0.000000e+00 0.0000000000 0.00000000 0.0000000 0.000000 0.00000000
 [55,] 0.000000e+00 0.0000000000 0.00000000 0.0000000 0.000000 0.00000000
 [56,] 0.000000e+00 0.0000000000 0.00000000 0.0000000 0.000000 0.00000000
 [57,] 0.000000e+00 0.0000000000 0.00000000 0.0000000 0.000000 0.00000000
 [58,] 0.000000e+00 0.0000000000 0.00000000 0.0000000 0.000000 0.00000000
 [59,] 0.000000e+00 0.0000000000 0.00000000 0.0000000 0.000000 0.00000000
 [60,] 0.000000e+00 0.0000000000 0.00000000 0.0000000 0.000000 0.00000000
 [61,] 0.000000e+00 0.0000000000 0.00000000 0.0000000 0.000000 0.00000000
 [62,] 0.000000e+00 0.0000000000 0.00000000 0.0000000 0.000000 0.00000000
 [63,] 0.000000e+00 0.0000000000 0.00000000 0.0000000 0.000000 0.00000000
 [64,] 0.000000e+00 0.0000000000 0.00000000 0.0000000 0.000000 0.00000000
 [65,] 0.000000e+00 0.0000000000 0.00000000 0.0000000 0.000000 0.00000000
 [66,] 0.000000e+00 0.0000000000 0.00000000 0.0000000 0.000000 0.00000000
 [67,] 0.000000e+00 0.0000000000 0.00000000 0.0000000 0.000000 0.00000000
 [68,] 0.000000e+00 0.0000000000 0.00000000 0.0000000 0.000000 0.00000000
 [69,] 0.000000e+00 0.0000000000 0.00000000 0.0000000 0.000000 0.00000000
 [70,] 1.198452e-01 0.0000000000 0.00000000 0.0000000 0.000000 0.00000000
 [71,] 0.000000e+00 0.0000000000 0.00000000 0.0000000 0.000000 0.00000000
 [72,] 7.556506e-03 0.0000000000 0.00000000 0.0000000 0.000000 0.00000000
 [73,] 0.000000e+00 0.0000000000 0.00000000 0.0000000 0.000000 0.00000000
 [74,] 0.000000e+00 0.0000000000 0.00000000 0.0000000 0.000000 0.00000000
 [75,] 6.524201e-01 0.1123383755 0.00000000 0.0000000 0.000000 0.00000000
 [76,] 0.000000e+00 0.0000000000 0.00000000 0.0000000 0.000000 0.00000000
 [77,] 0.000000e+00 0.0000000000 0.00000000 0.0000000 0.000000 0.00000000
 [78,] 1.457817e-03 0.0000000000 0.00000000 0.0000000 0.000000 0.00000000
 [79,] 0.000000e+00 0.0000000000 0.00000000 0.0000000 0.000000 0.00000000
 [80,] 0.000000e+00 0.0000000000 0.00000000 0.0000000 0.000000 0.00000000
 [81,] 0.000000e+00 0.0000000000 0.00000000 0.0000000 0.000000 0.00000000
 [82,] 0.000000e+00 0.0000000000 0.00000000 0.0000000 0.000000 0.00000000
 [83,] 0.000000e+00 0.0000000000 0.00000000 0.0000000 0.000000 0.00000000
 [84,] 0.000000e+00 0.0000000000 0.00000000 0.0000000 0.000000 0.00000000
 [85,] 0.000000e+00 0.0000000000 0.01560093 0.4499665 0.507311 0.02712159
 [86,] 0.000000e+00 0.0000000000 0.00000000 0.0000000 0.000000 0.00000000
 [87,] 0.000000e+00 0.0000000000 0.00000000 0.0000000 0.000000 0.00000000
 [88,] 0.000000e+00 0.0000000000 0.00000000 0.0000000 0.000000 0.00000000
 [89,] 0.000000e+00 0.0000000000 0.00000000 0.0000000 0.000000 0.00000000
 [90,] 0.000000e+00 0.0000000000 0.00000000 0.0000000 0.000000 0.00000000
 [91,] 0.000000e+00 0.0000000000 0.00000000 0.0000000 0.000000 0.00000000
 [92,] 4.163586e-01 0.0108731531 0.00000000 0.0000000 0.000000 0.00000000
 [93,] 0.000000e+00 0.0000000000 0.00000000 0.0000000 0.000000 0.00000000
 [94,] 0.000000e+00 0.0000000000 0.00000000 0.0000000 0.000000 0.00000000
 [95,] 0.000000e+00 0.0000000000 0.00000000 0.0000000 0.000000 0.00000000
 [96,] 1.289347e-01 0.0000000000 0.00000000 0.0000000 0.000000 0.00000000
 [97,] 0.000000e+00 0.0000000000 0.00000000 0.0000000 0.000000 0.00000000
 [98,] 0.000000e+00 0.0000000000 0.00000000 0.0000000 0.000000 0.00000000
 [99,] 0.000000e+00 0.0000000000 0.00000000 0.0000000 0.000000 0.00000000
[100,] 0.000000e+00 0.0000000000 0.00000000 0.0000000 0.000000 0.00000000
              22        23        24
  [1,] 0.0000000 0.0000000 0.0000000
  [2,] 0.0000000 0.0000000 0.0000000
  [3,] 0.0000000 0.0000000 0.0000000
  [4,] 0.0000000 0.0000000 0.0000000
  [5,] 0.0000000 0.0000000 0.0000000
  [6,] 0.0000000 0.0000000 0.0000000
  [7,] 0.0000000 0.0000000 0.0000000
  [8,] 0.0000000 0.0000000 0.0000000
  [9,] 0.0000000 0.0000000 0.0000000
 [10,] 0.0000000 0.0000000 0.0000000
 [11,] 0.0000000 0.0000000 0.0000000
 [12,] 0.0000000 0.0000000 0.0000000
 [13,] 0.0000000 0.0000000 0.0000000
 [14,] 0.0000000 0.0000000 0.0000000
 [15,] 0.0000000 0.0000000 0.0000000
 [16,] 0.0000000 0.0000000 0.0000000
 [17,] 0.0000000 0.0000000 0.0000000
 [18,] 0.0000000 0.0000000 0.0000000
 [19,] 0.0000000 0.0000000 0.0000000
 [20,] 0.0000000 0.0000000 0.0000000
 [21,] 0.0000000 0.0000000 0.0000000
 [22,] 0.0000000 0.0000000 0.0000000
 [23,] 0.0000000 0.0000000 0.0000000
 [24,] 0.0000000 0.0000000 0.0000000
 [25,] 0.0000000 0.0000000 0.0000000
 [26,] 0.0000000 0.0000000 0.0000000
 [27,] 0.0000000 0.0000000 0.0000000
 [28,] 0.0000000 0.0000000 0.0000000
 [29,] 0.0000000 0.0000000 0.0000000
 [30,] 0.0000000 0.0000000 0.0000000
 [31,] 0.0000000 0.0000000 0.0000000
 [32,] 0.0000000 0.0000000 0.0000000
 [33,] 0.0000000 0.0000000 0.0000000
 [34,] 0.0000000 0.0000000 0.0000000
 [35,] 0.0000000 0.0000000 0.0000000
 [36,] 0.0000000 0.0000000 0.0000000
 [37,] 0.0000000 0.0000000 0.0000000
 [38,] 0.0000000 0.0000000 0.0000000
 [39,] 0.0000000 0.0000000 0.0000000
 [40,] 0.0000000 0.0000000 0.0000000
 [41,] 0.0000000 0.0000000 0.0000000
 [42,] 0.0000000 0.0000000 0.0000000
 [43,] 0.0000000 0.0000000 0.0000000
 [44,] 0.0000000 0.0000000 0.0000000
 [45,] 0.0000000 0.0000000 0.0000000
 [46,] 0.0000000 0.0000000 0.0000000
 [47,] 0.0000000 0.0000000 0.0000000
 [48,] 0.0000000 0.0000000 0.0000000
 [49,] 0.0000000 0.0000000 0.0000000
 [50,] 0.0000000 0.0000000 0.0000000
 [51,] 0.0000000 0.0000000 0.0000000
 [52,] 0.0000000 0.0000000 0.0000000
 [53,] 0.0000000 0.0000000 0.0000000
 [54,] 0.0000000 0.0000000 0.0000000
 [55,] 0.0000000 0.0000000 0.0000000
 [56,] 0.0000000 0.0000000 0.0000000
 [57,] 0.0000000 0.0000000 0.0000000
 [58,] 0.0000000 0.0000000 0.0000000
 [59,] 0.0000000 0.0000000 0.0000000
 [60,] 0.0000000 0.0000000 0.0000000
 [61,] 0.0000000 0.0000000 0.0000000
 [62,] 0.0000000 0.0000000 0.0000000
 [63,] 0.0000000 0.0000000 0.0000000
 [64,] 0.0000000 0.0000000 0.0000000
 [65,] 0.0000000 0.0000000 0.0000000
 [66,] 0.0000000 0.0000000 0.0000000
 [67,] 0.0000000 0.0000000 0.0000000
 [68,] 0.0000000 0.0000000 0.0000000
 [69,] 0.0000000 0.0000000 0.0000000
 [70,] 0.0000000 0.0000000 0.0000000
 [71,] 0.0000000 0.0000000 0.0000000
 [72,] 0.0000000 0.0000000 0.0000000
 [73,] 0.0000000 0.0000000 0.0000000
 [74,] 0.0000000 0.0000000 0.0000000
 [75,] 0.0000000 0.0000000 0.0000000
 [76,] 0.0000000 0.0000000 0.0000000
 [77,] 0.0000000 0.0000000 0.0000000
 [78,] 0.0000000 0.0000000 0.0000000
 [79,] 0.0000000 0.0000000 0.0000000
 [80,] 0.0000000 0.0000000 0.0000000
 [81,] 0.0000000 0.0000000 0.0000000
 [82,] 0.0000000 0.0000000 0.0000000
 [83,] 0.0000000 0.0000000 0.0000000
 [84,] 0.0000000 0.0000000 0.0000000
 [85,] 0.0000000 0.0000000 0.0000000
 [86,] 0.0000000 0.0000000 0.0000000
 [87,] 0.0000000 0.0000000 0.0000000
 [88,] 0.0000000 0.0000000 0.0000000
 [89,] 0.0000000 0.0000000 0.0000000
 [90,] 0.0000000 0.0000000 0.0000000
 [91,] 0.0000000 0.0000000 0.0000000
 [92,] 0.0000000 0.0000000 0.0000000
 [93,] 0.0000000 0.0000000 0.0000000
 [94,] 0.1666667 0.6666667 0.1666667
 [95,] 0.0000000 0.0000000 0.0000000
 [96,] 0.0000000 0.0000000 0.0000000
 [97,] 0.0000000 0.0000000 0.0000000
 [98,] 0.0000000 0.0000000 0.0000000
 [99,] 0.0000000 0.0000000 0.0000000
[100,] 0.0000000 0.0000000 0.0000000
attr(,"degree")
[1] 3
attr(,"knots")
 [1] -2.18632212 -1.87956002 -1.57279792 -1.26603582 -0.95927372 -0.65251162
 [7] -0.34574952 -0.03898742  0.26777468  0.57453678  0.88129888  1.18806098
[13]  1.49482308  1.80158518  2.10834728  2.41510938  2.72187148  3.02863358
[19]  3.33539568  3.64215778
attr(,"boundary.knots")
attr(,"boundary.knots")$lower
[1] -3.413371 -3.106608 -2.799846 -2.493084

attr(,"boundary.knots")$upper
[1] 3.948920 4.255682 4.562444 4.869206

>   extract(bbs(x1), what = "penalty")
      [,1] [,2] [,3] [,4] [,5] [,6] [,7] [,8] [,9] [,10] [,11] [,12] [,13]
 [1,]    1   -2    1    0    0    0    0    0    0     0     0     0     0
 [2,]   -2    5   -4    1    0    0    0    0    0     0     0     0     0
 [3,]    1   -4    6   -4    1    0    0    0    0     0     0     0     0
 [4,]    0    1   -4    6   -4    1    0    0    0     0     0     0     0
 [5,]    0    0    1   -4    6   -4    1    0    0     0     0     0     0
 [6,]    0    0    0    1   -4    6   -4    1    0     0     0     0     0
 [7,]    0    0    0    0    1   -4    6   -4    1     0     0     0     0
 [8,]    0    0    0    0    0    1   -4    6   -4     1     0     0     0
 [9,]    0    0    0    0    0    0    1   -4    6    -4     1     0     0
[10,]    0    0    0    0    0    0    0    1   -4     6    -4     1     0
[11,]    0    0    0    0    0    0    0    0    1    -4     6    -4     1
[12,]    0    0    0    0    0    0    0    0    0     1    -4     6    -4
[13,]    0    0    0    0    0    0    0    0    0     0     1    -4     6
[14,]    0    0    0    0    0    0    0    0    0     0     0     1    -4
[15,]    0    0    0    0    0    0    0    0    0     0     0     0     1
[16,]    0    0    0    0    0    0    0    0    0     0     0     0     0
[17,]    0    0    0    0    0    0    0    0    0     0     0     0     0
[18,]    0    0    0    0    0    0    0    0    0     0     0     0     0
[19,]    0    0    0    0    0    0    0    0    0     0     0     0     0
[20,]    0    0    0    0    0    0    0    0    0     0     0     0     0
[21,]    0    0    0    0    0    0    0    0    0     0     0     0     0
[22,]    0    0    0    0    0    0    0    0    0     0     0     0     0
[23,]    0    0    0    0    0    0    0    0    0     0     0     0     0
[24,]    0    0    0    0    0    0    0    0    0     0     0     0     0
      [,14] [,15] [,16] [,17] [,18] [,19] [,20] [,21] [,22] [,23] [,24]
 [1,]     0     0     0     0     0     0     0     0     0     0     0
 [2,]     0     0     0     0     0     0     0     0     0     0     0
 [3,]     0     0     0     0     0     0     0     0     0     0     0
 [4,]     0     0     0     0     0     0     0     0     0     0     0
 [5,]     0     0     0     0     0     0     0     0     0     0     0
 [6,]     0     0     0     0     0     0     0     0     0     0     0
 [7,]     0     0     0     0     0     0     0     0     0     0     0
 [8,]     0     0     0     0     0     0     0     0     0     0     0
 [9,]     0     0     0     0     0     0     0     0     0     0     0
[10,]     0     0     0     0     0     0     0     0     0     0     0
[11,]     0     0     0     0     0     0     0     0     0     0     0
[12,]     1     0     0     0     0     0     0     0     0     0     0
[13,]    -4     1     0     0     0     0     0     0     0     0     0
[14,]     6    -4     1     0     0     0     0     0     0     0     0
[15,]    -4     6    -4     1     0     0     0     0     0     0     0
[16,]     1    -4     6    -4     1     0     0     0     0     0     0
[17,]     0     1    -4     6    -4     1     0     0     0     0     0
[18,]     0     0     1    -4     6    -4     1     0     0     0     0
[19,]     0     0     0     1    -4     6    -4     1     0     0     0
[20,]     0     0     0     0     1    -4     6    -4     1     0     0
[21,]     0     0     0     0     0     1    -4     6    -4     1     0
[22,]     0     0     0     0     0     0     1    -4     6    -4     1
[23,]     0     0     0     0     0     0     0     1    -4     5    -2
[24,]     0     0     0     0     0     0     0     0     1    -2     1
>   ## weights and lambda can only be extracted after using dpp
>   weights <- rep(1, length(x1))
>   extract(bbs(x1)$dpp(weights), what = "lambda")
  lambda 
289.6621 
> 
> 
> 
> base::assign(".dptime", (proc.time() - get(".ptime", pos = "CheckExEnv")), pos = "CheckExEnv")
> base::cat("methods", base::get(".format_ptime", pos = 'CheckExEnv')(get(".dptime", pos = "CheckExEnv")), "\n", file=base::get(".ExTimings", pos = 'CheckExEnv'), append=TRUE, sep="\t")
> cleanEx()
> nameEx("stabsel")
> ### * stabsel
> 
> flush(stderr()); flush(stdout())
> 
> base::assign(".ptime", proc.time(), pos = "CheckExEnv")
> ### Name: stabsel
> ### Title: Stability Selection
> ### Aliases: stabsel stabsel.mboost stabsel_parameters.mboost
> ### Keywords: nonparametric
> 
> ### ** Examples
> 
>   ## make data set available
>   data("bodyfat", package = "TH.data")
>   ## set seed
>   set.seed(1234)
> 
>   ### low-dimensional example
>   mod <- glmboost(DEXfat ~ ., data = bodyfat)
> 
>   ## compute cutoff ahead of running stabsel to see if it is a sensible
>   ## parameter choice.
>   ##   p = ncol(bodyfat) - 1 (= Outcome) + 1 ( = Intercept)
>   stabsel_parameters(q = 3, PFER = 1, p = ncol(bodyfat) - 1 + 1,
+                      sampling.type = "MB")
Stability Selection without further assumptions
Cutoff: 0.95; q: 3; PFER:  1 
>   ## the same:
>   stabsel(mod, q = 3, PFER = 1, sampling.type = "MB", eval = FALSE)
Stability Selection without further assumptions
Cutoff: 0.95; q: 3; PFER:  1 
> 
>   ## now run stability selection
>   (sbody <- stabsel(mod, q = 3, PFER = 1, sampling.type = "MB"))
	Stability Selection without further assumptions

Selected base-learners:
hipcirc 
      4 

Selection probabilities:
 (Intercept)          age elbowbreadth  kneebreadth     anthro3b      anthro4 
        0.00         0.00         0.00         0.01         0.11         0.17 
    anthro3c     anthro3a    waistcirc      hipcirc 
        0.18         0.60         0.93         1.00 

Cutoff: 0.95; q: 3; PFER:  1 

>   opar <- par(mai = par("mai") * c(1, 1, 1, 2.7))
>   plot(sbody)
>   par(opar)
> 
>   plot(sbody, type = "maxsel", ymargin = 6)
> 
> 
> 
> base::assign(".dptime", (proc.time() - get(".ptime", pos = "CheckExEnv")), pos = "CheckExEnv")
> base::cat("stabsel", base::get(".format_ptime", pos = 'CheckExEnv')(get(".dptime", pos = "CheckExEnv")), "\n", file=base::get(".ExTimings", pos = 'CheckExEnv'), append=TRUE, sep="\t")
> graphics::par(get("par.postscript", pos = 'CheckExEnv'))
> cleanEx()
> nameEx("survFit")
> ### * survFit
> 
> flush(stderr()); flush(stdout())
> 
> base::assign(".ptime", proc.time(), pos = "CheckExEnv")
> ### Name: survFit
> ### Title: Survival Curves for a Cox Proportional Hazards Model
> ### Aliases: survFit survFit.mboost plot.survFit
> 
> ### ** Examples
> 
> 
> library("survival")
Loading required package: splines
> data("ovarian", package = "survival")
> 
> fm <- Surv(futime,fustat) ~ age + resid.ds + rx + ecog.ps
> fit <- glmboost(fm, data = ovarian, family = CoxPH(),
+     control=boost_control(mstop = 500))
> 
> S1 <- survFit(fit)
> S1
$surv
           [,1]
 [1,] 0.9888125
 [2,] 0.9756645
 [3,] 0.9584447
 [4,] 0.9381549
 [5,] 0.8948703
 [6,] 0.8528505
 [7,] 0.8105376
 [8,] 0.7628548
 [9,] 0.7115465
[10,] 0.6595893
[11,] 0.5635126
[12,] 0.4760903

$time
  1   2   3  22  23  24  25   5   7   8  10  11 
 59 115 156 268 329 353 365 431 464 475 563 638 

$n.event
 [1] 1 1 1 1 1 1 1 1 1 1 1 1

attr(,"class")
[1] "survFit"
> newdata <- ovarian[c(1,3,12),]
> S2 <- survFit(fit, newdata = newdata)
> S2
$surv
                 1            3        12
 [1,] 8.525410e-01 0.8994196163 0.9981712
 [2,] 7.051462e-01 0.7928408604 0.9959995
 [3,] 5.477953e-01 0.6703778052 0.9931180
 [4,] 4.044353e-01 0.5479776705 0.9896666
 [5,] 2.069906e-01 0.3511312775 0.9820896
 [6,] 1.046567e-01 0.2231846179 0.9744345
 [7,] 5.086153e-02 0.1381764992 0.9663999
 [8,] 2.152818e-02 0.0780427982 0.9569134
 [9,] 8.020833e-03 0.0404963688 0.9461340
[10,] 2.736977e-03 0.0198217864 0.9345333
[11,] 2.936125e-04 0.0044971885 0.9108998
[12,] 2.688962e-05 0.0009185331 0.8862541

$time
  1   2   3  22  23  24  25   5   7   8  10  11 
 59 115 156 268 329 353 365 431 464 475 563 638 

$n.event
 [1] 1 1 1 1 1 1 1 1 1 1 1 1

attr(,"class")
[1] "survFit"
> 
> plot(S1)
> 
> 
> 
> base::assign(".dptime", (proc.time() - get(".ptime", pos = "CheckExEnv")), pos = "CheckExEnv")
> base::cat("survFit", base::get(".format_ptime", pos = 'CheckExEnv')(get(".dptime", pos = "CheckExEnv")), "\n", file=base::get(".ExTimings", pos = 'CheckExEnv'), append=TRUE, sep="\t")
> ### * <FOOTER>
> ###
> options(digits = 7L)
> base::cat("Time elapsed: ", proc.time() - base::get("ptime", pos = 'CheckExEnv'),"\n")
Time elapsed:  14.895 0.337 17.75 1.39 0.079 
> grDevices::dev.off()
null device 
          1 
> ###
> ### Local variables: ***
> ### mode: outline-minor ***
> ### outline-regexp: "\\(> \\)?### [*]+" ***
> ### End: ***
> quit('no')
