# Supplementary material for: A statistical model for the analysis of beta values in DNA methylation studies
Source: BMC Bioinformatics. 2016 Nov 22;17:480. doi: 10.1186/s12859-016-1347-4 (PMC5120494; doi:10.1186/s12859-016-1347-4)
Supplement: Additional file 3 — R package mboostDevel. (GZ 2038 kb) [file 12859_2016_1347_MOESM3_ESM.gz › mboostDevel/tests/birds_Biometrics.Rout.save]

R version 3.1.1 (2014-07-10) -- "Sock it to Me"
Copyright (C) 2014 The R Foundation for Statistical Computing
Platform: x86_64-pc-linux-gnu (64-bit)

R is free software and comes with ABSOLUTELY NO WARRANTY.
You are welcome to redistribute it under certain conditions.
Type 'license()' or 'licence()' for distribution details.

R is a collaborative project with many contributors.
Type 'contributors()' for more information and
'citation()' on how to cite R or R packages in publications.

Type 'demo()' for some demos, 'help()' for on-line help, or
'help.start()' for an HTML browser interface to help.
Type 'q()' to quit R.

> 
> library("mboostDevel")
Loading required package: parallel
Loading required package: stabs
This is mboostDevel 2.4-0. See 'package?mboostDevel' and the NEWS file
for a complete list of changes.

> data("birds", package = "TH.data")
> 
> # define characteristics of the boosting algorithm
> bcr <- boost_control(mstop=200, trace=TRUE)
> 
> # estimation of a purely linear GLM
> fm <- SG5 ~ bols(GST) + bols(DBH) + bols(AOT) + bols(AFS) + bols(DWC) +
+             bols(LOG)
> sp <- gamboost(fm, data = birds, family = Poisson(), control = bcr)
[   1] ...................................... -- risk: 513.8498 
[  41] ...................................... -- risk: 511.9819 
[  81] ...................................... -- risk: 511.5567 
[ 121] ...................................... -- risk: 511.4191 
[ 161] ......................................
Final risk: 511.371 
> 
> # extract and plot AIC curve against iteration index and determine stopping
> # iteration
> birdsaic <- AIC(sp, "classical")
> plot(birdsaic)
> ms <- mstop(birdsaic)
> 
> # selection frequencies of the model terms
> table(sp$xselect()[1:ms])

 1  3  4  5  6 
 5 37 42 10  6 
> 
> # estimated coefficients
> coef(sp[ms])
$`bols(GST)`
 (Intercept)          GST 
 0.109426781 -0.000384797 

$`bols(AOT)`
 (Intercept)          AOT 
 0.475943029 -0.003117553 

$`bols(AFS)`
 (Intercept)          AFS 
-0.880133716  0.005976505 

$`bols(DWC)`
 (Intercept)          DWC 
-0.025194164  0.004709208 

$`bols(LOG)`
 (Intercept)          LOG 
 0.070806231 -0.003401209 

attr(,"offset")
[1] 0.9558096
> 
> # re-define boosting iterations
> bcr <- boost_control(mstop=500, trace=TRUE)
> 
> # Variable selection in a GLM without spatial component
> fm <- SG4 ~ bols(GST) + bols(DBH) + bols(AOT) + bols(AFS) + bols(DWC) +
+             bols(LOG)
> sp <- gamboost(fm, data = birds, family = Poisson(), control = bcr)
[   1] ...................................... -- risk: 143.4116 
[  41] ...................................... -- risk: 137.546 
[  81] ...................................... -- risk: 134.0713 
[ 121] ...................................... -- risk: 132.0492 
[ 161] ...................................... -- risk: 130.8501 
[ 201] ...................................... -- risk: 130.0634 
[ 241] ...................................... -- risk: 129.5066 
[ 281] ...................................... -- risk: 129.1017 
[ 321] ...................................... -- risk: 128.7942 
[ 361] ...................................... -- risk: 128.5561 
[ 401] ...................................... -- risk: 128.3694 
[ 441] ...................................... -- risk: 128.2211 
[ 481] ..................
Final risk: 128.1585 
> table(sp$xselect())

  1   2   4   5   6 
138  50 162  51  99 
> coef(sp, which=1:6)
$`bols(GST)`
 (Intercept)          GST 
 1.072597658 -0.004082068 

$`bols(DBH)`
(Intercept)         DBH 
 0.69775197 -0.01471877 

$`bols(AOT)`
(Intercept)         AOT 
          0           0 

$`bols(AFS)`
(Intercept)         AFS 
-2.18229171  0.01392804 

$`bols(DWC)`
  (Intercept)           DWC 
 0.0008540723 -0.0053814590 

$`bols(LOG)`
 (Intercept)          LOG 
 0.046716307 -0.005200858 

attr(,"offset")
[1] -1.582668
> 
> # Variable selection in a GLM with high df spatial component
> fm <- SG4 ~ bols(GST) + bols(DBH) + bols(AOT) + bols(AFS) + bols(DWC) +
+             bols(LOG) + bspatial(x_gk, y_gk, df=5, differences=1, knots=c(12,12))
> sp <- gamboost(fm, data = birds, family = Poisson(), control = bcr)
[   1] ...................................... -- risk: 139.3667 
[  41] ...................................... -- risk: 131.9988 
[  81] ...................................... -- risk: 127.5401 
[ 121] ...................................... -- risk: 124.7115 
[ 161] ...................................... -- risk: 122.8688 
[ 201] ...................................... -- risk: 121.6152 
[ 241] ...................................... -- risk: 120.7172 
[ 281] ...................................... -- risk: 120.0682 
[ 321] ...................................... -- risk: 119.5797 
[ 361] ...................................... -- risk: 119.2011 
[ 401] ...................................... -- risk: 118.8959 
[ 441] ...................................... -- risk: 118.6516 
[ 481] ..................
Final risk: 118.5445 
> table(sp$xselect())

  1   2   4   5   7 
 65  52 148  12 223 
> coef(sp, which=1:6)
$`bols(GST)`
 (Intercept)          GST 
 0.567720995 -0.002227885 

$`bols(DBH)`
(Intercept)         DBH 
 0.65863665 -0.01423816 

$`bols(AOT)`
(Intercept)         AOT 
          0           0 

$`bols(AFS)`
(Intercept)         AFS 
-2.03870720  0.01278201 

$`bols(DWC)`
  (Intercept)           DWC 
-9.109177e-05 -1.619384e-03 

$`bols(LOG)`
(Intercept)         LOG 
          0           0 

attr(,"offset")
[1] -1.582668
> 
> # Variable selection in a GLM with small df spatial component
> fm <- SG4 ~ bols(GST) + bols(DBH) + bols(AOT) + bols(AFS) + bols(DWC) +
+             bols(LOG) + bspatial(x_gk, y_gk, df=1, differences=1, knots=c(12,12), center=TRUE)
> sp <- gamboost(fm, data = birds, family = Poisson(), control = bcr)
[   1] ...................................... -- risk: 143.4116 
[  41] ...................................... -- risk: 137.546 
[  81] ...................................... -- risk: 134.0713 
[ 121] ...................................... -- risk: 132.0492 
[ 161] ...................................... -- risk: 131.1656 
[ 201] ...................................... -- risk: 130.407 
[ 241] ...................................... -- risk: 129.7354 
[ 281] ...................................... -- risk: 129.1004 
[ 321] ...................................... -- risk: 128.511 
[ 361] ...................................... -- risk: 127.9744 
[ 401] ...................................... -- risk: 127.4638 
[ 441] ...................................... -- risk: 127.0067 
[ 481] ..................
Final risk: 126.7845 
> table(sp$xselect())

  1   2   4   7 
 72  34  97 297 
> coef(sp, which=1:6)
$`bols(GST)`
 (Intercept)          GST 
 0.910987882 -0.003347132 

$`bols(DBH)`
(Intercept)         DBH 
  0.6056145  -0.0126397 

$`bols(AOT)`
(Intercept)         AOT 
          0           0 

$`bols(AFS)`
(Intercept)         AFS 
-1.79414567  0.01161085 

$`bols(DWC)`
(Intercept)         DWC 
          0           0 

$`bols(LOG)`
(Intercept)         LOG 
          0           0 

attr(,"offset")
[1] -1.582668
> 
> 
> # Geoadditive regression model without centering
> fm <- SG5 ~ bbs(GST) + bbs(DBH) + bbs(AOT) + bbs(AFS) + bbs(DWC) +
+             bbs(LOG) + bspatial(x_gk, y_gk, df=4, differences=1, knots=c(12,12))
> sp <- gamboost(fm, data = birds, family = Poisson(), control = bcr)
[   1] ...................................... -- risk: 478.8691 
[  41] ...................................... -- risk: 471.4148 
[  81] ...................................... -- risk: 467.9919 
[ 121] ...................................... -- risk: 466.0328 
[ 161] ...................................... -- risk: 464.6714 
[ 201] ...................................... -- risk: 463.6226 
[ 241] ...................................... -- risk: 462.7389 
[ 281] ...................................... -- risk: 461.9549 
[ 321] ...................................... -- risk: 461.2449 
[ 361] ...................................... -- risk: 460.5949 
[ 401] ...................................... -- risk: 459.9944 
[ 441] ...................................... -- risk: 459.4355 
[ 481] ..................
Final risk: 459.1693 
> plot(sp)
> 
> # Geoadditive regression model with centering
> 
> fm <- SG5 ~ bols(GST) + bbs(GST, df=1, center=TRUE) +
+             bols(AOT) + bbs(AOT, df=1, center=TRUE) +
+             bols(AFS) + bbs(AFS, df=1, center=TRUE) +
+             bols(DWC) + bbs(DWC, df=1, center=TRUE) +
+             bols(LOG) + bbs(LOG, df=1, center=TRUE) +
+             bspatial(x_gk, y_gk, df=1, differences=1, knots=c(12,12),
+               center=TRUE)
> sp <- gamboost(fm, data = birds, family = Poisson(), control = bcr)
[   1] ...................................... -- risk: 506.8286 
[  41] ...................................... -- risk: 501.1672 
[  81] ...................................... -- risk: 497.6434 
[ 121] ...................................... -- risk: 495.2474 
[ 161] ...................................... -- risk: 493.5607 
[ 201] ...................................... -- risk: 492.2036 
[ 241] ...................................... -- risk: 491.0902 
[ 281] ...................................... -- risk: 490.1867 
[ 321] ...................................... -- risk: 489.3907 
[ 361] ...................................... -- risk: 488.674 
[ 401] ...................................... -- risk: 488.0528 
[ 441] ...................................... -- risk: 487.4841 
[ 481] ..................
Final risk: 487.2166 
> plot(sp)
> 
> 
> # re-define boosting iterations
> bcr <- boost_control(mstop=200, trace=TRUE)
> 
> # transform covariates to [0,1]
> birds$GST <- (birds$GST-min(birds$GST))/(max(birds$GST)-min(birds$GST))
> birds$AOT <- (birds$AOT-min(birds$AOT))/(max(birds$AOT)-min(birds$AOT))
> birds$AFS <- (birds$AFS-min(birds$AFS))/(max(birds$AFS)-min(birds$AFS))
> birds$DWC <- (birds$DWC-min(birds$DWC))/(max(birds$DWC)-min(birds$DWC))
> birds$LOG <- (birds$LOG-min(birds$LOG))/(max(birds$LOG)-min(birds$LOG))
> 
> # Space-varying coefficient models (with centered spatial effects)
> fm <- SG5 ~ bols(GST) + bspatial(x_gk, y_gk, by = GST, df=1, differences=1,
+               knots=c(12, 12), center=TRUE) +
+             bols(AOT) + bspatial(x_gk, y_gk, by = AOT, df=1, differences=1,
+               knots=c(12, 12), center=TRUE) +
+             bols(AFS) + bspatial(x_gk, y_gk, by = AFS, df=1, differences=1,
+               knots=c(12, 12), center=TRUE) +
+             bols(DWC) + bspatial(x_gk, y_gk, by = DWC, df=1, differences=1,
+               knots=c(12, 12), center=TRUE) +
+             bols(LOG) + bspatial(x_gk, y_gk, by = LOG, df=1, differences=1,
+               knots=c(12, 12), center=TRUE) +
+             bspatial(x_gk, y_gk, df=1, differences=1, knots=c(12, 12),
+               center=TRUE)
> sp <- gamboost(fm, data = birds, family = Poisson(), control = bcr)
[   1] ...................................... -- risk: 511.1282 
[  41] ...................................... -- risk: 505.0942 
[  81] ...................................... -- risk: 501.5462 
[ 121] ...................................... -- risk: 499.426 
[ 161] ......................................
Final risk: 497.9626 
> plot(sp, which = "GST")
> plot(sp, which = "AOT")
> plot(sp, which = "AFS")
> plot(sp, which = "DWC")
> plot(sp, which = "LOG")
> 
> 
> proc.time()
   user  system elapsed 
 18.541   0.565  19.760 
