# Supplementary material for: A statistical model for the analysis of beta values in DNA methylation studies
Source: BMC Bioinformatics. 2016 Nov 22;17:480. doi: 10.1186/s12859-016-1347-4 (PMC5120494; doi:10.1186/s12859-016-1347-4)
Supplement: Additional file 3 — R package mboostDevel. (GZ 2038 kb) [file 12859_2016_1347_MOESM3_ESM.gz › mboostDevel/tests/bugfixes.Rout.save]

R version 3.1.1 (2014-07-10) -- "Sock it to Me"
Copyright (C) 2014 The R Foundation for Statistical Computing
Platform: x86_64-pc-linux-gnu (64-bit)

R is free software and comes with ABSOLUTELY NO WARRANTY.
You are welcome to redistribute it under certain conditions.
Type 'license()' or 'licence()' for distribution details.

R is a collaborative project with many contributors.
Type 'contributors()' for more information and
'citation()' on how to cite R or R packages in publications.

Type 'demo()' for some demos, 'help()' for on-line help, or
'help.start()' for an HTML browser interface to help.
Type 'q()' to quit R.

> 
> require("mboostDevel")
Loading required package: mboostDevel
Loading required package: parallel
Loading required package: stabs
This is mboostDevel 2.4-0. See 'package?mboostDevel' and the NEWS file
for a complete list of changes.

> require("Matrix")
Loading required package: Matrix
> 
> set.seed(290875)
> 
> ### predict did not return factor levels for blackboost models
> dummy <- data.frame(y = gl(2, 100), x = runif(200))
> pr <- predict(blackboost(y ~ x, data = dummy, family = Binomial()),
+               newdata = dummy, type = "class")
Loading required package: party
Loading required package: grid
Loading required package: zoo

Attaching package: 'zoo'

The following objects are masked from 'package:base':

    as.Date, as.Date.numeric

Loading required package: sandwich
Loading required package: strucchange
Loading required package: modeltools
Loading required package: stats4
> stopifnot(is.factor(pr) && all(levels(pr) %in% levels(dummy$y)))
> 
> ### predict for g{al}mboost.matrix did not work
> ctrl <- boost_control(mstop = 10)
> X <- cbind(int = 1, x = dummy$x)
> gb <- glmboost(x = X, y = dummy$y, family = Binomial(), center = FALSE,
+                control = ctrl)
> stopifnot(all.equal(predict(gb), predict(gb, newdata = X)))
> 
> if (FALSE) {
+ gb <- gamboost(x = X, y = dummy$y, family = Binomial(),
+                control = ctrl)
+ stopifnot(all.equal(predict(gb), predict(gb, newdata = X)))
+ }
> 
> ### predict with center = TRUE in glmboost.matrix() did not work
> gb <- glmboost(x = X, y = dummy$y, family = Binomial(),
+                control = ctrl, center=TRUE)
> p1 <- X %*% coef(gb)

NOTE: Coefficients from a Binomial model are half the size of coefficients
 from a model fitted via glm(... , family = 'binomial').
See Warning section in ?coef.mboost

> stopifnot(max(abs(p1 - predict(gb, newdata = X))) < sqrt(.Machine$double.eps))
> 
> ### blackboost _did_ touch the response, arg!
> 
> data("bodyfat", package = "TH.data")
> ctrl <- boost_control(mstop = 500, nu = 0.01)
> bb <- blackboost(DEXfat ~ ., data = bodyfat, control = ctrl)
> n <- nrow(bodyfat)
> bs <- rmultinom(3, n, rep(1, n) / n)
> x <- seq(from = 10, to = 500, by = 10)
> cv <- cvrisk(bb, bs, grid = x, papply = lapply)
> ctrl$risk <- "oobag"
> tmp <- blackboost(DEXfat ~ ., data = bodyfat, control = ctrl,
+                  weights = bs[,3])
> 
> stopifnot(identical(max(abs(tmp$risk()[x] / sum(bs[,3] == 0)  - cv[3,])), 0))
> 
> ### center = TRUE and cvrisk were broken; same issue with masking original data
> 
> gb <- glmboost(DEXfat ~ ., data = bodyfat, center = TRUE)
> cv1 <- cvrisk(gb, folds = bs, papply = lapply)
> tmp <- glmboost(DEXfat ~ ., data = bodyfat, center = TRUE,
+                 control = boost_control(risk = "oobag"),
+                 weights = bs[,3])
> stopifnot(identical(max(tmp$risk()[attr(cv1, "mstop")] / sum(bs[,3] == 0) - cv1[3,]), 0))
> 
> ### same problem, just another check
> 
> indep <- names(bodyfat)[names(bodyfat) != "DEXfat"]
> cbodyfat <- bodyfat
> cbodyfat[indep] <- lapply(cbodyfat[indep], function(x) x - mean(x))
> bffm <- DEXfat ~ age + waistcirc + hipcirc + elbowbreadth + kneebreadth +
+       anthro3a + anthro3b + anthro3c + anthro4
> 
> bf_glm_1 <- glmboost(bffm, data = cbodyfat, center = FALSE)
> cv1 <- cvrisk(bf_glm_1, folds = bs, papply = lapply)
> bf_glm_2 <- glmboost(bffm, data = bodyfat, center = TRUE)
> cv2 <- cvrisk(bf_glm_2, folds = bs, papply = lapply)
> 
> stopifnot(mstop(cv1) == mstop(cv2))
> 
> if (FALSE){
+ ### dfbase=1 was not working correctly for ssp
+ ### spotted by Matthias Schmid <Matthias.Schmid@imbe.imed.uni-erlangen.de>
+ data("bodyfat", package = "TH.data")
+ ctrl <- boost_control(mstop = 100)
+ ### COMMENT: Not using ssp here but P-splines
+ ### Remove check!
+ ga <- gamboost(DEXfat ~ ., data = bodyfat, dfbase = 1, control = ctrl)
+ gl <- glmboost(DEXfat ~ ., data = bodyfat, center = TRUE, control = ctrl)
+ stopifnot(max(abs(predict(ga) - predict(gl))) < 1e-8)
+ AIC(gl)
+ }
> 
> if (FALSE) {
+ ### prediction with matrices was broken for gamboost,
+ ### spotted by <Max.Kuhn@pfizer.com>
+ x <- matrix(rnorm(1000), ncol = 10)
+ colnames(x) <- 1:ncol(x)
+ y <- rnorm(100)
+ fit <- gamboost(x = x, y = y, control = boost_control(mstop = 10))
+ a <- predict(fit, newdata = x[1:10,])
+ }
> 
> ### AIC for centered covariates didn't work
> y <- gl(2, 10)
> xn <- rnorm(20)
> xnm <- xn - mean(xn)
> gc <- glmboost(y ~ xn, center = TRUE,
+                family = Binomial())
> g <- glmboost(y ~ xnm, center = FALSE, family = Binomial())
> cgc <- coef(gc, off2int = TRUE)

NOTE: Coefficients from a Binomial model are half the size of coefficients
 from a model fitted via glm(... , family = 'binomial').
See Warning section in ?coef.mboost

> cg <- coef(g, off2int = TRUE) - c(mean(xn) * coef(g)[2], 0)

NOTE: Coefficients from a Binomial model are half the size of coefficients
 from a model fitted via glm(... , family = 'binomial').
See Warning section in ?coef.mboost


NOTE: Coefficients from a Binomial model are half the size of coefficients
 from a model fitted via glm(... , family = 'binomial').
See Warning section in ?coef.mboost

> names(cgc) <- NULL
> names(cg) <- NULL
> stopifnot(all.equal(cgc, cg))
> stopifnot(all.equal(mstop(AIC(gc, "classical")),
+                     mstop(AIC(g, "classical"))))
> 
> ### fit ANCOVA models with centering
> n <- 50
> set.seed(290875)
> x <- gl(3, n)
> x1 <- sample(ordered(gl(3, n)))
> z <- rnorm(length(x))
> X <- model.matrix(~ x + z + x1)
> eff <- X %*% (1:ncol(X))
> y <- rnorm(length(x), mean = eff)
> 
> ctr <- list(list(x = "contr.treatment"), list(x = "contr.sum"),
+             list(x = "contr.helmert"), list(x = "contr.SAS"))
> mstop <- 2000
> fm <- y ~ z:x + x + z:x1
> 
> for (cc in ctr) {
+     modlm <- lm(fm, contrasts = cc)
+     modT <- glmboost(fm, contrasts.arg = cc,
+                      center = TRUE)[mstop]
+     stopifnot(max(abs(coef(modlm) - coef(modT, off2int = TRUE)))
+                       < .Machine$double.eps^(1/3))
+     stopifnot(max(abs(hatvalues(modlm) - hatvalues(modT))) < 0.01)
+     stopifnot(max(abs(predict(modlm) - predict(modT)))
+                       < .Machine$double.eps^(1/3))
+ }
> 
> y <- factor(rbinom(length(x), size = 1,
+                     prob = plogis(eff / max(abs(eff)) * 3)))
> for (cc in ctr) {
+     modlm <- glm(fm, contrasts = cc,
+                  family = binomial())
+     modT <- glmboost(fm, contrasts.arg = cc,
+         center = TRUE, family = Binomial())[mstop]
+     stopifnot(max(abs(coef(modlm) - coef(modT, off2int = TRUE) * 2))
+                       < .Machine$double.eps^(1/3))
+     stopifnot(max(abs(predict(modlm) - predict(modT) * 2))
+                       < .Machine$double.eps^(1/3))
+ }

NOTE: Coefficients from a Binomial model are half the size of coefficients
 from a model fitted via glm(... , family = 'binomial').
See Warning section in ?coef.mboost


NOTE: Coefficients from a Binomial model are half the size of coefficients
 from a model fitted via glm(... , family = 'binomial').
See Warning section in ?coef.mboost


NOTE: Coefficients from a Binomial model are half the size of coefficients
 from a model fitted via glm(... , family = 'binomial').
See Warning section in ?coef.mboost


NOTE: Coefficients from a Binomial model are half the size of coefficients
 from a model fitted via glm(... , family = 'binomial').
See Warning section in ?coef.mboost

> 
> 
> ### check gamboost with weights (use weighted some of residuals
> ### for variable selection)
> data("bodyfat", package = "TH.data")
> 
> set.seed(290875)
> n <- nrow(bodyfat)
> w <- numeric(n)
> w <- rmultinom(1, n, rep(1, n) / n)[,1]
> ctrl <- boost_control(mstop = 20)
> 
> mod1 <- glmboost(DEXfat ~ ., data = bodyfat, weights = w, center = FALSE)
> aic1 <- AIC(mod1, "corrected")
> attributes(aic1) <- NULL
> 
> mod2 <- glmboost(DEXfat ~ ., data = bodyfat[rep(1:n, w),], center = FALSE)
> aic2 <- AIC(mod2, "corrected")
> attributes(aic2) <- NULL
> 
> stopifnot(all.equal(round(aic1, 3), round(aic2, 3)))
> 
> mod1 <- gamboost(DEXfat ~ ., data = bodyfat, weights = w, con = ctrl)
> aic1 <- AIC(mod1, "corrected")
> attributes(aic1) <- NULL
> 
> mod2 <- gamboost(DEXfat ~ ., data = bodyfat[rep(1:n, w),], con = ctrl)
> aic2 <- AIC(mod2, "corrected")
> attributes(aic2) <- NULL
> 
> stopifnot(all.equal(round(aic1, 1), round(aic2, 1)))
> 
> mod1 <- blackboost(DEXfat ~ ., data = bodyfat, weights = w)
> mod2 <- blackboost(DEXfat ~ ., data = bodyfat[rep(1:n, w),])
> 
> ratio <- mod1$risk() / mod2$risk()
> stopifnot(ratio[1] > 0.95 && ratio[2] < 1.05)
> 
> if (FALSE){
+ ### df <= 2
+ ctrl$risk <- "oobag"
+ mod1 <- gamboost(DEXfat ~ ., data = bodyfat, weights = w, con = ctrl, base = "bss", dfbase = 2)
+ mod2 <- gamboost(DEXfat ~ ., data = bodyfat, weights = w, con = ctrl, base = "bbs", dfbase = 2)
+ mod3 <- gamboost(DEXfat ~ ., data = bodyfat, weights = w, con = ctrl, base = "bols")
+ stopifnot(max(abs(predict(mod1) - predict(mod2))) < sqrt(.Machine$double.eps))
+ stopifnot(max(abs(predict(mod1) - predict(mod3))) < sqrt(.Machine$double.eps))
+ }
> 
> ### check predictions of zero-weight observations (via out-of-bag risk)
> mod1 <- gamboost(DEXfat ~ ., data = bodyfat, weights = w, con = ctrl, base = "bss")
Warning message:
In gamboost(DEXfat ~ ., data = bodyfat, weights = w, con = ctrl,  :
  bss and bns are deprecated, bbs is used instead
> mod2 <- gamboost(DEXfat ~ ., data = bodyfat, weights = w, con = ctrl, base = "bbs")
> stopifnot(abs(coef(lm(mod1$risk() ~ mod2$risk() - 1)) - 1) < 0.01)
> 
> ### not really a bug, a new feature; test fastp
> df <- data.frame(y = rnorm(100), x = runif(100), z = runif(100))
> eps <- sqrt(.Machine$double.eps)
> s <- seq(from = 1, to = 100, by = 3)
> 
> x <- glmboost(y ~ ., data = df, center = FALSE)
> for (i in s)
+     stopifnot(max(abs(predict(x[i]) - predict(x[max(s)], agg = "cumsum")[,i])) < eps)
> 
> x <- gamboost(y ~ ., data = df)
> for (i in s)
+     stopifnot(max(abs(predict(x[i]) - predict(x[max(s)], agg = "cumsum")[,i])) < eps)
> 
> x <- blackboost(y ~ ., data = df)
> for (i in s)
+     stopifnot(max(abs(predict(x[i]) - predict(x[max(s)], agg = "cumsum")[,i])) < eps)
> 
> ### make sure environment(formula) is used for evaluation
> data("cars")
> ctl  <- boost_control(mstop = 100, trace = TRUE)
> tctl <- ctree_control(teststat = "max", testtype = "Teststat",
+                       mincrit = 0, maxdepth = 5, savesplitstat = FALSE)
> myfun <- function(cars, xx, zz){
+   mboost(dist ~ btree(speed, tree_controls = zz),
+          data = cars, control = xx)
+ }
> try(mod <- myfun(cars, xx = ctl, zz = tctl))
[   1] ...................................... -- risk: 9246.895 
[  41] ...................................... -- risk: 9006.37 
[  81] ..................
Final risk: 8976.954 
> 
> ### bbs with weights and expanded data
> x <- runif(100)
> y <- rnorm(length(x))
> knots <- seq(from = 0.1, to = 0.9, by = 0.1)
> w <- rmultinom(1, length(x), rep(1, length(x)) / length(x))[,1]
> iw <- rep(1:length(x), w)
> 
> m1 <- bbs(x, knots = knots)$dpp(w)$fit(y)$model
> m2 <- bbs(x[iw], knots = knots)$dpp(rep(1, length(iw)))$fit(y[iw])$model
> 
> stopifnot(max(abs(m1 - m2)) < sqrt(.Machine$double.eps))
> 
> ### base learner handling
> stopifnot(max(abs(fitted(gamboost(DEXfat ~ age, data = bodyfat)) -
+                   fitted(gamboost(DEXfat ~ bbs(age), data = bodyfat)))) <
+           sqrt(.Machine$double.eps))
> 
> ### predict for matrix interface to glmboost
> x <- matrix(runif(1000), ncol = 10)
> y <- rowMeans(x) + rnorm(nrow(x))
> mod <- glmboost(x = x, y = y, center = FALSE)
> stopifnot(length(predict(mod, newdata = x[1:2,])) == 2)
> try(predict(mod, newdata = as.data.frame(x[1:2,])))
Error in object$newX(newdata) : 
  'newdata' is not a matrix with the same variables as 'x'
> 
> 
> ### predict for varying coefficient models with categorical z
> set.seed(1907)
> x <- rnorm(100)
> z <- gl(2,50)
> y <- rnorm(100, sd = 0.1)
> data <- data.frame(y=y, x=x, z=z)
> 
> model <- gamboost(y ~ bols(x, by=z), data = data)
> stopifnot(!is.na(predict(model,data[1,-1])))
> 
> model <- gamboost(y ~ bbs(x, by=z), data = data)
> stopifnot(!is.na(predict(model,data[1,-1])))
> 
> x <- as.factor(sample(1:10, 100, replace=TRUE))
> data <- data.frame(y=y, x=x, z=z)
> model <- gamboost(y ~ brandom(x, by=z), data = data)
> stopifnot(!is.na(predict(model,data[1,-1])))
> 
> x1 <- rnorm(100)
> x2 <- rnorm(100)
> data <- data.frame(y=y, x1=x1, x2=x2, z=z)
> model <- gamboost(y ~ bspatial(x1,x2, by=z), data = data)
> stopifnot(!is.na(predict(model,data[1,-1])))
> 
> ### bols with intercept = FALSE for categorical covariates was broken
> x <- gl(2, 50)
> y <- c(rnorm(50, mean = -1), rnorm(50, mean = 1))
> stopifnot(length(coef(gamboost(y ~ bols(x, intercept=FALSE)))) == 1)
> 
> # check also for conntinuous x
> x <- rnorm(100)
> y <- c(rnorm(100, mean = 1 * x))
> stopifnot(length(coef(gamboost(y ~ bols(x, intercept=FALSE)))) == 1)
> 
> ### check interface of coef
> set.seed(1907)
> x1 <- rnorm(100)
> int <- rep(1, 100)
> y <- 3 * x1 + rnorm(100, sd=0.1)
> dummy <- data.frame(y = y, int = int, x1 = x1)
> 
> gbm <- gamboost(y ~ bols(int, intercept=FALSE) +  bols(x1, intercept=FALSE) +
+                 bbs(x1, center=TRUE, df=1), data = dummy)
> 
> ### check prediction if intercept=FALSE
> gbm <- gamboost(y ~ bols(x1, intercept=FALSE), data = dummy)
> stopifnot(!is.na(predict(gbm)) &
+           max(abs(predict(gbm) - fitted(gbm))) < sqrt(.Machine$double.eps))
> 
> ### check coef.glmboost
> set.seed(1907)
> x1 <- rnorm(100)
> x2 <- rnorm(100)
> y <- rnorm(100, mean= 3 * x1,sd=0.01)
> linMod <- glmboost(y ~ x1 + x2, center = FALSE)
> stopifnot(length(coef(linMod)) == 2)
> 
> ### automated offset computation in Family
> x <- rnorm(100)
> y <- rnorm(100)
> w <- drop(rmultinom(1, 100, rep(1 / 100, 100)))
> 
> G <- Gaussian()
> fm <- Family(ngradient = G@ngradient, risk = G@risk)
> 
> m1 <- glmboost(y ~ x, family = G, center = FALSE)
> m2 <- glmboost(y ~ x, family = fm, center = FALSE)
> stopifnot(all.equal(coef(m1), coef(m2)))
> 
> ### formula evaluation
> f <- function() {
+ 
+     x <- rnorm(100)
+     y <- rnorm(100)
+     list(mboost(y ~ bbs(x)),
+          gamboost(y ~ x),
+          glmboost(y ~ x, center = FALSE),
+          blackboost(y ~ x))
+ }
> tmp <- f()
> 
> ### both loss and risk given, spotted by
> ### Fabian Scheipl <fabian.scheipl@stat.uni-muenchen.de>
> stopifnot(extends(class(Family(ngradient = function(y, f) y,
+                                loss = function(y, w) sum(y),
+                                risk = function(y, f, w) sum(y))),
+                   "boost_family"))
> 
> ### check coef with aggregate = "cumsum"
> mod <- glmboost(DEXfat ~ ., data = bodyfat, center = FALSE)
> 
> stopifnot(max(abs(sapply(coef(mod, aggregate="cumsum"), function(x) x[,100])
+                   - coef(mod))) < sqrt(.Machine$double.eps))
> 
> ### get_index() was broken for factors
> ### (spotted by Juliane Schaefer <JSchaefer _at_ uhbs.ch>)
> y <- factor(c(2, 1, 1, 2, 2, 2, 1, 1, 2, 2), levels = 1:2, labels = c("N", "S"))
> x <- factor(c(2, 1, 2, 2, 2, 1, 1, 1, 2, 2), levels = 1:2,
+             labels = c("No", "Yes"))
> data <- data.frame(y,x)
> m1 <- glm(y ~ x, data = data, family = binomial())
> m2 <- glmboost(y ~ x, data = data, family = Binomial(),
+                control = boost_control(mstop = 2000), center = FALSE)
> m3 <- gamboost(y ~ bols(x), data = data, family = Binomial(),
+                control = boost_control(mstop = 1000))
> cf1 <- coef(m1)
> a <- coef(m2); a[1] <- a[1] + m2$offset;

NOTE: Coefficients from a Binomial model are half the size of coefficients
 from a model fitted via glm(... , family = 'binomial').
See Warning section in ?coef.mboost

> cf2 <- as.vector(a) * 2
> b <- coef(m3); b[[1]][1] <- b[[1]][1] + m3$offset;

NOTE: Coefficients from a Binomial model are half the size of coefficients
 from a model fitted via glm(... , family = 'binomial').
See Warning section in ?coef.mboost

> cf3 <- b[[1]] * 2
> 
> stopifnot(max(abs(cf1 - cf2)) < sqrt(.Machine$double.eps))
> stopifnot(max(abs(cf1 - cf3)) < sqrt(.Machine$double.eps))
> stopifnot(max(abs(predict(m2) - predict(m3))) < sqrt(.Machine$double.eps))
> 
> ### bug in setting contrasts correctly
> z <- as.ordered(gl(3, 10))
> BL <- bols(z, contrasts.arg = "contr.treatment")$dpp
> stopifnot(attr(get("X", envir = environment(BL)), "contrasts")$z == "contr.treatment")
> 
> ### check dimensions
> try(glmboost(x = matrix(1:10, nrow = 5), y = rnorm(4)))
Error in glmboost.matrix(x = matrix(1:10, nrow = 5), y = rnorm(4)) : 
  dimensions of 'x' and 'y' do not match
> 
> ### (slight) abuse of bolscw
> X <- runif(1000)
> X <- matrix(X, nrow = 100)
> y <- rnorm(100)
> glmboost(x = X, y = y)

	 Generalized Linear Models Fitted via Gradient Boosting

Call:
glmboost.matrix(x = X, y = y)


	 Squared Error (Regression) 

Loss function: (y - f)^2 
 

Number of boosting iterations: mstop = 100 
Step size:  0.1 
Offset:  0.1193473 

Coefficients: 
         V1          V2          V3          V4          V5          V6 
 0.18362225  0.03578881  0.09666174  0.24628972 -0.33203993 -0.19418405 
         V7          V8          V9         V10 
 0.12960368  0.07842620 -0.47174880  0.31573885 
attr(,"offset")
[1] 0.1193473

Warning message:
In glmboost.matrix(x = X, y = y) :
  model with centered covariates does not contain intercept
> b <- list(mboostDevel:::bolscw(X))
> mboost_fit(blg = b, response = y)

	 Model-based Boosting


	 Squared Error (Regression) 

Loss function: (y - f)^2 
 

Number of boosting iterations: mstop = 100 
Step size:  0.1 
Offset:  0.1193473 
Number of baselearners:  1 

> z <- rnorm(100)
> b <- list(b1 = mboostDevel:::bolscw(X), b2 = bbs(z))
> mboost_fit(blg = b, response = y)

	 Model-based Boosting


	 Squared Error (Regression) 

Loss function: (y - f)^2 
 

Number of boosting iterations: mstop = 100 
Step size:  0.1 
Offset:  0.1193473 
Number of baselearners:  2 

> mod <- mboost_fit(blg = b, response = y)
> cf <- coef(mod, which = 1)[[1]]
> stopifnot(length(cf) == ncol(X))
> 
> 
> ### check interface of buser
> ### (K was fetched from global environment)
> set.seed(1907)
> x <- rnorm(100)
> y <- rnorm(100, mean = x^2, sd = 0.1)
> mod1 <- gamboost(y ~ bbs(x))
> X1 <- extract(bbs(x))
> K1 <- extract(bbs(x), "penalty")
> mod2 <- gamboost(y ~ buser(X1, K1))
> stopifnot(max(abs(predict(mod1) - predict(mod2))) < sqrt(.Machine$double.eps))
> 
> 
> ### check if mysolve works correctly
> set.seed(1907)
> X <- matrix(runif(1000), ncol = 10)
> XM <- Matrix(X)
> y <- rnorm(nrow(X))
> # use interface for dense matrices from package Matrix
> f1 <- fitted(gamboost(y ~ bols(XM)))
> # use interface for matrices of class "matrix"
> f2 <- fitted(gamboost(y ~ bols(X)))
> stopifnot(max(abs(f1 - f2)) < sqrt(.Machine$double.eps))
> ## Now same with sparse matrix
> X[X < .9] <- 0
> XM <- Matrix(X)
> # use interface for sparse matrices from package Matrix
> f1 <- fitted(gamboost(y ~ bols(XM)))
> # use interface for matrices of class "matrix"
> f2 <- fitted(gamboost(y ~ bols(X)))
> stopifnot(max(abs(f1 - f2)) < sqrt(.Machine$double.eps))
> 
> ### check if bmrf works correctly
> ## (if not all locations are observed)
> if (require("BayesX")) {
+     germany <- read.bnd(system.file("examples/germany.bnd", package="BayesX"))
+     districts <- attr(germany, "regions")
+     set.seed(1907)
+     regions <- sample(districts, 400, replace = TRUE)
+     B <- bmrf(regions, bnd = germany)
+     X <- extract(B)
+     K <- extract(B, what = "pen")
+     Xs <- colSums(as.matrix(X))
+     names(Xs) <- rownames(K)
+     stopifnot(all(Xs[Xs > 0] == table(regions)[names(Xs[Xs > 0])]))
+ 
+     ## check against old, slower code:
+     Xold <- matrix(0, nrow = length(regions), ncol = ncol(K))
+     for (i in 1:length(regions))
+         Xold[i, which(districts == regions[i])] <- 1
+     stopifnot(all(X == Xold))
+ }
Loading required package: BayesX
Loading required package: shapefiles
Loading required package: foreign

Attaching package: 'shapefiles'

The following objects are masked from 'package:foreign':

    read.dbf, write.dbf

Note: Function plotsurf depends on akima which has
 a restricted licence that explicitly forbids commercial use.
 akima is therefore disabled by default and may be enabled by
 akimaPermit(). Calling this function includes your agreement to
 akima`s licence restrictions.
Read 8852 records
Note: map consists of 310 polygons
Note: map consists of 309 regions
Reading map ... finished
Start neighbor search ...
progress: 50%
progress: 100%
Neighbor search finished.
> 
> ## check handling of missing values
> y <- yNa <- rnorm(100)
> x1 <- rnorm(100)
> x2 <- rnorm(100)
> z1 <- as.factor(sample(1:10, 100, replace = TRUE))
> 
> yNa[1] <- NA
> coef(mboost(yNa ~ x1))
$`bbs(x1)`
           1            2            3            4            5            6 
-0.230113983 -0.172258391 -0.117668716 -0.083624615 -0.072904255 -0.059526870 
           7            8            9           10           11           12 
-0.033772432  0.001564625  0.050460124  0.106084982  0.132873065  0.113765084 
          13           14           15           16           17           18 
 0.062946611  0.007352297 -0.068081904 -0.131700975 -0.128121979 -0.064535864 
          19           20           21           22           23           24 
 0.005477525  0.056227079  0.084447033  0.103094284  0.120396145  0.136351480 

attr(,"offset")
[1] 0.008050138
Warning message:
In mboost_fit(bl, response = response, ...) :
  response contains missing values;
 weights of corresponding observations are set to zero and thus these observations are not used for fitting
> 
> yNa <- y
> yNa[2] <- NaN
> coef(mboost(yNa ~ x1))
$`bbs(x1)`
            1             2             3             4             5 
-0.2554349205 -0.1877191210 -0.1232980232 -0.0796433393 -0.0599759532 
            6             7             8             9            10 
-0.0392197657 -0.0097237619  0.0237191155  0.0678876074  0.1183781849 
           11            12            13            14            15 
 0.1395017383  0.1138665310  0.0579257966 -0.0005033062 -0.0771862311 
           16            17            18            19            20 
-0.1409736196 -0.1365961662 -0.0717699854 -0.0008314934  0.0502840777 
           21            22            23            24 
 0.0783848369  0.0966821175  0.1135769774  0.1291051191 

attr(,"offset")
[1] 0.01532354
Warning message:
In mboost_fit(bl, response = response, ...) :
  response contains missing values;
 weights of corresponding observations are set to zero and thus these observations are not used for fitting
> 
> x1[1] <- NA
> z1[1] <- NA
> mod <- mboost(y ~ bols(x1) + bbs(x1) + brandom(z1) +
+                   bspatial(x1, x2) + brad(x1, x2, knots = 20) +
+                   bmono(x1) +  buser(x1, K = 1, lambda = 0) + x2)
Loading required package: fields
Loading required package: spam
Spam version 0.41-0 (2014-02-26) is loaded.
Type 'help( Spam)' or 'demo( spam)' for a short introduction 
and overview of this package.
Help for individual functions is also obtained by adding the
suffix '.spam' to the function name, e.g. 'help( chol.spam)'.

Attaching package: 'spam'

The following object is masked _by_ '.GlobalEnv':

    germany

The following object is masked from 'package:stats4':

    mle

The following objects are masked from 'package:base':

    backsolve, forwardsolve

Loading required package: maps
Warning messages:
1: In bols(x1) : base-learner contains missing values;
missing values are excluded per base-learner, i.e., base-learners may depend on different numbers of observations.
2: In bbs(x1) : base-learner contains missing values;
missing values are excluded per base-learner, i.e., base-learners may depend on different numbers of observations.
3: In bols(z1, df = 4, contrasts.arg = "contr.dummy") :
  base-learner contains missing values;
missing values are excluded per base-learner, i.e., base-learners may depend on different numbers of observations.
4: In bbs(x1, x2, df = 6) : base-learner contains missing values;
missing values are excluded per base-learner, i.e., base-learners may depend on different numbers of observations.
5: In brad(x1, x2, knots = 20) : base-learner contains missing values;
missing values are excluded per base-learner, i.e., base-learners may depend on different numbers of observations.
6: In fields::cover.design(R = unique(x), nd = knots) :
  Number of nearst neighbors (nn) reduced to the actual number of candidates
7: In bmono(x1) : base-learner contains missing values;
missing values are excluded per base-learner, i.e., base-learners may depend on different numbers of observations.
8: In buser(x1, K = 1, lambda = 0) : base-learner contains missing values;
missing values are excluded per base-learner, i.e., base-learners may depend on different numbers of observations.
> 
> ## check handling of lists without names
> n <- 100
> x1 <- rnorm(n)
> x2 <- rnorm(n) + 0.25 * x1
> y <- 3 * sin(x1) + x2^2 + rnorm(n)
> spline1 <- bbs(x1, knots = 20, df = 4)
> spline2 <- bbs(x2, knots = 10, df = 5)
> mod1 <- mboost_fit(list(spline1, spline2), y)
> mod2 <- mboost_fit(list(spline1), y)
> mod3 <- mboost_fit(list(s1 = spline1, s2 = spline2), y)
> names(coef(mod1))
[1] "bbs(x1, knots = 20, df = 4)" "bbs(x2, knots = 10, df = 5)"
> names(coef(mod2))
[1] "bbs(x1, knots = 20, df = 4)"
> names(coef(mod3))
[1] "s1" "s2"
> extract(mod1, "bnames")
[1] "bbs(x1, knots = 20, df = 4)" "bbs(x2, knots = 10, df = 5)"
> extract(mod2, "bnames")
[1] "bbs(x1, knots = 20, df = 4)"
> extract(mod3, "bnames")
[1] "s1" "s2"
> 
> proc.time()
   user  system elapsed 
 28.060   0.378  28.861 
