# Supplementary material for: A statistical model for the analysis of beta values in DNA methylation studies
Source: BMC Bioinformatics. 2016 Nov 22;17:480. doi: 10.1186/s12859-016-1347-4 (PMC5120494; doi:10.1186/s12859-016-1347-4)
Supplement: Additional file 3 — R package mboostDevel. (GZ 2038 kb) [file 12859_2016_1347_MOESM3_ESM.gz › mboostDevel/tests/regtest-blackboost.Rout.save]

R version 3.1.1 (2014-07-10) -- "Sock it to Me"
Copyright (C) 2014 The R Foundation for Statistical Computing
Platform: x86_64-pc-linux-gnu (64-bit)

R is free software and comes with ABSOLUTELY NO WARRANTY.
You are welcome to redistribute it under certain conditions.
Type 'license()' or 'licence()' for distribution details.

R is a collaborative project with many contributors.
Type 'contributors()' for more information and
'citation()' on how to cite R or R packages in publications.

Type 'demo()' for some demos, 'help()' for on-line help, or
'help.start()' for an HTML browser interface to help.
Type 'q()' to quit R.

> 
> require("mboostDevel")
Loading required package: mboostDevel
Loading required package: parallel
Loading required package: stabs
This is mboostDevel 2.4-0. See 'package?mboostDevel' and the NEWS file
for a complete list of changes.

> if (require("party")) {
+ 
+ set.seed(290875)
+ 
+ tst <- try(data("BostonHousing", package = "mlbench"))
+ if (!inherits(tst, "try-error")) {
+ 
+     system.time(a <- blackboost(medv ~ ., data = BostonHousing,
+         tree_controls = ctree_control(teststat = "max",
+                                 testtype = "Teststatistic",
+                                 mincriterion = 0,
+                                 maxdepth = 2),
+         control = boost_control(mstop = 500)))
+ 
+     print(ae <- mean((predict(a) - BostonHousing$medv)^2))
+ 
+     pdiffs <- max(abs(predict(update(a, model.weights(a))) - predict(a)))
+     stopifnot(pdiffs < sqrt(.Machine$double.eps))
+ 
+ 
+     ### attach `gbm', quietly
+     sink("tmpfile")
+     if (require("gbm")) cat()
+     sink()
+     file.remove("tmpfile")
+ 
+     if (require("gbm")) {
+         system.time(b <- gbm(medv ~ ., data = BostonHousing,
+             n.trees = 500, interaction = 2, distribution = "gaussian",
+             shrinkage = 0.1, bag = 1))
+     print(be <- mean((predict(b, newdata = BostonHousing, n.trees = 500) -
+                 BostonHousing$medv)^2))
+     plot(BostonHousing$medv, predict(a), col = "red", pch = "+")
+     points(BostonHousing$medv,
+            predict(b, newdata = BostonHousing, n.trees = 500),
+            col = "blue", pch = "+")
+     stopifnot(ae < be)
+     }
+ }
+ 
+ ### check different interfaces
+ x <- as.matrix(BostonHousing[,colnames(BostonHousing) != "medv"])
+ y <- BostonHousing$medv
+ p2 <- predict(blackboost(medv ~ ., data = BostonHousing, family = Laplace()),
+               newdata = BostonHousing)
+ 
+ ## Cox model
+ library("survival")
+ 
+ fit2 <- blackboost(Surv(futime,fustat) ~ age + resid.ds + rx + ecog.ps,
+     data = ovarian, family = CoxPH(), control = boost_control(mstop = 1000))
+ 
+ A2 <- survFit(fit2)
+ print(A2)
+ 
+ newdata <- ovarian[c(1,3,12),]
+ A2 <- survFit(fit2, newdata = newdata)
+ print(A2)
+ 
+ ### predictions:
+ set.seed(1907)
+ x1 <- rnorm(100)
+ x2 <- rnorm(100)
+ x3 <- rnorm(100)
+ y <- rnorm(100, mean = 3 * x1, sd = 2)
+ DF <- data.frame(y = y, x1 = x1, x2 = x2, x3 = x3)
+ 
+ amod <- blackboost(y ~ -1 + x1 + x2, data = DF)
+ agg <- c("none", "sum", "cumsum")
+ whi <- list(NULL, 1)
+ for (i in 1:2){
+     pred <- vector("list", length=3)
+     for (j in 1:3){
+         pred[[j]] <- predict(amod, aggregate=agg[j], which = whi[[i]])
+     }
+     if (i == 1){
+         stopifnot(max(abs(pred[[2]] - pred[[3]][,ncol(pred[[3]])]))  < sqrt(.Machine$double.eps))
+         if ((pred[[2]] - rowSums(pred[[1]]))[1] - amod$offset < sqrt(.Machine$double.eps))
+             warning(sQuote("aggregate = sum"), " adds the offset, ", sQuote("aggregate = none"), " doesn't.")
+         stopifnot(max(abs(pred[[2]] - rowSums(pred[[1]]) - amod$offset))   < sqrt(.Machine$double.eps))
+     } else {
+         stopifnot(max(abs(pred[[2]] - sapply(pred[[3]], function(obj) obj[,ncol(obj)])))  < sqrt(.Machine$double.eps))
+         stopifnot(max(abs(pred[[2]] - sapply(pred[[1]], function(obj) rowSums(obj))))  < sqrt(.Machine$double.eps))
+     }
+ }
+ 
+ stopifnot(all(predict(amod, which=1) + amod$offset  - predict(amod) < sqrt(.Machine$double.eps)))
+ 
+ 
+ # check type argument
+ set.seed(1907)
+ x1 <- rnorm(100)
+ p <- 1/(1 + exp(- 3 * x1))
+ y <- as.factor(runif(100) < p)
+ DF <- data.frame(y = y, x1 = x1)
+ 
+ mod <- blackboost(y ~ x1, family = Binomial(),
+                   data = DF,  control=boost_control(mstop=5000))
+ 
+ pr <- predict(mod)
+ pr <- predict(mod, type="class")
+ foo <- table(pr, y)
+ stopifnot(foo[1,2] + foo[2,1] == 0)
+ pr <- predict(mod, type="response")
+ # <FIXME> How do we check "correctness" of results?</FIXME>
+ 
+ }
Loading required package: party
Loading required package: grid
Loading required package: zoo

Attaching package: 'zoo'

The following objects are masked from 'package:base':

    as.Date, as.Date.numeric

Loading required package: sandwich
Loading required package: strucchange
Loading required package: modeltools
Loading required package: stats4
[1] 2.367443
Loading required package: gbm
Loading required package: survival
Loading required package: splines
Loading required package: lattice
Loaded gbm 2.1
[1] 2.753747
$surv
           [,1]
 [1,] 0.9841918
 [2,] 0.9666614
 [3,] 0.9469438
 [4,] 0.9242761
 [5,] 0.8975049
 [6,] 0.8712777
 [7,] 0.8409125
 [8,] 0.8006312
 [9,] 0.7546636
[10,] 0.7068952
[11,] 0.5857876
[12,] 0.4577911

$time
  1   2   3  22  23  24  25   5   7   8  10  11 
 59 115 156 268 329 353 365 431 464 475 563 638 

$n.event
 [1] 1 1 1 1 1 1 1 1 1 1 1 1

attr(,"class")
[1] "survFit"
$surv
                1           3        12
 [1,] 0.892791971 0.890891580 0.9963054
 [2,] 0.785599489 0.782045428 0.9921547
 [3,] 0.678429845 0.673501949 0.9874165
 [4,] 0.570977653 0.564996671 0.9818748
 [5,] 0.463206357 0.456556240 0.9751939
 [6,] 0.375067125 0.368219124 0.9684987
 [7,] 0.291386559 0.284712599 0.9605510
 [8,] 0.205471922 0.199452200 0.9496607
 [9,] 0.134896401 0.129913035 0.9367064
[10,] 0.084702500 0.080863210 0.9225860
[11,] 0.022236317 0.020701582 0.8831788
[12,] 0.003846373 0.003464763 0.8340207

$time
  1   2   3  22  23  24  25   5   7   8  10  11 
 59 115 156 268 329 353 365 431 464 475 563 638 

$n.event
 [1] 1 1 1 1 1 1 1 1 1 1 1 1

attr(,"class")
[1] "survFit"
Warning message:
'aggregate = sum' adds the offset, 'aggregate = none' doesn't. 
> 
> proc.time()
   user  system elapsed 
  8.559   0.201   9.020 
