# Supplementary material for: A statistical model for the analysis of beta values in DNA methylation studies
Source: BMC Bioinformatics. 2016 Nov 22;17:480. doi: 10.1186/s12859-016-1347-4 (PMC5120494; doi:10.1186/s12859-016-1347-4)
Supplement: Additional file 3 — R package mboostDevel. (GZ 2038 kb) [file 12859_2016_1347_MOESM3_ESM.gz › mboostDevel/tests/regtest-glmboost.Rout.save]

R version 3.1.1 (2014-07-10) -- "Sock it to Me"
Copyright (C) 2014 The R Foundation for Statistical Computing
Platform: x86_64-pc-linux-gnu (64-bit)

R is free software and comes with ABSOLUTELY NO WARRANTY.
You are welcome to redistribute it under certain conditions.
Type 'license()' or 'licence()' for distribution details.

R is a collaborative project with many contributors.
Type 'contributors()' for more information and
'citation()' on how to cite R or R packages in publications.

Type 'demo()' for some demos, 'help()' for on-line help, or
'help.start()' for an HTML browser interface to help.
Type 'q()' to quit R.

> 
> require("mboostDevel")
Loading required package: mboostDevel
Loading required package: parallel
Loading required package: stabs
This is mboostDevel 2.4-0. See 'package?mboostDevel' and the NEWS file
for a complete list of changes.

> 
> set.seed(290875)
> 
> dgp <- function(n = 100, beta = rep(0, 10), sd = 1) {
+     p <- length(beta) - 1
+     x <- cbind(1, matrix(runif(n * p), ncol = p))
+     lp <- x %*% beta
+     y <- lp + rnorm(n, sd = sd)
+     ls <- data.frame(y = y, x[,-1])
+     attr(ls, "lp") <- lp
+     ls
+ }
> 
> ### well-defined problem
> mydf <- dgp(beta = c(1, 2.5, rep(0, 2)))
> 
> ### for easy comparison with lm
> fm <- Gaussian()
> fm@offset <- function(y, w) 0
> 
> mydf.gb <- glmboost(y ~ ., data = mydf, family = fm,
+                     control = boost_control(mstop = 1000, nu = 1))
> mydf.lm <- lm(y ~ ., data = mydf)
> 
> ### compare coefficients
> stopifnot(max(abs(coef(mydf.gb) - coef(mydf.lm))) < 1e-10)
> 
> ### a little bit more difficult
> mydf <- dgp(beta = c(1, 2.5, rep(0, 38)))
> 
> mydf.gb <- glmboost(y ~ ., data = mydf, family = fm,
+                     control = boost_control(mstop = 1000, nu = 1))
> aic <- AIC(mydf.gb, method = "corrected")
> ht <- hatvalues(mydf.gb)
> mstop(aic)
[1] 12
> mydf.lm <- lm(y ~ ., data = mydf)
> 
> ### compare coefficients
> which(abs(coef(mydf.lm, which = "")) < abs(coef(mydf.gb[mstop(aic)], which = "")))
(Intercept)          X1         X10         X14         X37 
          1           2          11          15          38 
> 
> #### check boosting hat matrix and subsetting / predict
> stopifnot(isTRUE(all.equal(drop(attr(ht, "hatmatrix") %*% mydf$y),
+                            as.vector(predict(mydf.gb[1000])))))
> ht25 <- hatvalues(mydf.gb[25])
> stopifnot(isTRUE(all.equal(drop(attr(ht25, "hatmatrix") %*% mydf$y),
+                            as.vector(predict(mydf.gb[25])))))
> stopifnot(isTRUE(all.equal(drop(attr(ht25, "hatmatrix") %*% mydf$y),
+                            as.vector(fitted(mydf.gb[25])))))
> 
> ### a simple two-dimensional example from `glmboost.Rd'
> data("cars")
> cars.gb <- glmboost(dist ~ speed, data = cars, family = fm, center = FALSE,
+                     control = boost_control(mstop = 1000, nu = 1))
> cars.gb

	 Generalized Linear Models Fitted via Gradient Boosting

Call:
glmboost.formula(formula = dist ~ speed, data = cars, center = FALSE,     control = boost_control(mstop = 1000, nu = 1), family = fm)


	 Squared Error (Regression) 

Loss function: (y - f)^2 
 

Number of boosting iterations: mstop = 1000 
Step size:  1 
Offset:  0 

Coefficients: 
(Intercept)       speed 
 -17.579095    3.932409 
attr(,"offset")
[1] 0

> 
> ### coefficients should coincide
> cf <- coef(cars.gb)
> attr(cf, "offset") <- NULL
> stopifnot(all.equal(cf, coef(lm(dist ~ speed, data = cars))))
> 
> ### logistic regression
> mydf <- data.frame(x = runif(100), z = rnorm(100),
+                    y = factor(c(rep(0, 30), rep(1, 70))))
> bmod <- glmboost(y ~ x + z, data = mydf, family = Binomial(), center = FALSE,
+                  control = boost_control(mstop = 1000, nu = 1))
> gmod <- glm(y ~ x + z, data = mydf, family = binomial())
> llg <- logLik(gmod)
> attributes(llg) <- NULL
> stopifnot(all.equal(logLik(bmod), llg))
> stopifnot(max(abs(predict(gmod, type = "link")/2 - fitted(bmod))) <
+                   sqrt(.Machine$double.eps))
> cfb <- coef(bmod, off2int = TRUE) * 2

NOTE: Coefficients from a Binomial model are half the size of coefficients
 from a model fitted via glm(... , family = 'binomial').
See Warning section in ?coef.mboost

> stopifnot(all.equal(cfb, coef(gmod)))
> aic <- AIC(bmod, "classical")
> stopifnot(abs(AIC(gmod) - attr(aic, "AIC")[mstop(bmod)]) < 1e-5)
> 
> ### weighted least squares problem
> 
> x <- runif(100)
> df <- data.frame(y = 2 + 3 * x + rnorm(length(x)),
+                  x = x, z = runif(length(x)),
+                  w = runif(length(x)) * 10)
> 
> ### linear model, classical fit
> lmmod <- lm(y ~ x + z, data = df, weights = w)
> 
> ### linear model, boosting fit
> lmb <- glmboost(y ~ x + z, data = df, weights = df$w, center = FALSE,
+                 control = boost_control(mstop = 5000, nu = 1))
> 
> ### compare fitted values
> stopifnot(max(abs(fitted(lmmod) -fitted(lmb))) < sqrt(.Machine$double.eps))
> 
> ### compare hat matrices
> stopifnot(max(abs(hatvalues(lmmod) - hatvalues(lmb))) < sqrt(.Machine$double.eps))
> 
> ### compare boosting hat matrix with fitted values
> stopifnot(max(abs(attr(hatvalues(lmb), "hatmatrix") %*% (df$y - lmb$offset) + lmb$offset -
+         fitted(lmb))) < sqrt(.Machine$double.eps))
> 
> ### Cox model (check for CoxPH family)
> if (require("survival")) {
+ 
+     test <- data.frame(time = c(1, 2, 5, 2, 1, 7, 3, 4, 8, 8),
+                        event = c(1, 1, 1, 1, 1, 1, 1, 0, 0, 0),
+                        x     = c(1, 0, 0, 1, 0, 1, 1, 1, 0, 0))
+ 
+     stopifnot(all.equal(coef(cx <- coxph(Surv(time, event) ~ x, data = test, method = "breslow")),
+                        coef(gl <- glmboost(Surv(time, event) ~ x, data = test,
+                        family = CoxPH(), center = FALSE,
+                        control = boost_control(mstop = 2000, nu = 1)), which = 1:2)[2]))
+ 
+     stopifnot(all.equal(cx$loglik[2], logLik(gl)))
+ 
+     indx <- c(1, 1, 1, 2:10)
+     w <- tabulate(indx)
+ 
+     stopifnot(all.equal(coef(cx <- coxph(Surv(time, event) ~ x, data = test, weights = w,
+                                    method = "breslow")),
+                        coef(gl <- glmboost(Surv(time, event) ~ x, data = test, weights = w,
+                        family = CoxPH(), center = FALSE,
+                        control = boost_control(mstop = 200, nu = 1)), which = 1:2)[2]))
+ 
+     stopifnot(all.equal(cx$loglik[2], logLik(gl)))
+ 
+     indx <- c(1, 1, 1, 3:10)
+     w <- tabulate(indx)
+ 
+     stopifnot(all.equal(coef(cx <- coxph(Surv(time, event) ~ x, data = test[indx,],
+                                    method = "breslow")),
+                        coef(gl <- glmboost(Surv(time, event) ~ x, data = test, weights = w,
+                        family = CoxPH(), center = FALSE,
+                        control = boost_control(mstop = 1000)), which = 1:2)[2], tolerance = .Machine$double.eps ^ 0.125))
+ 
+     stopifnot(all.equal(cx$loglik[2], logLik(gl)))
+ }
Loading required package: survival
Loading required package: splines
> 
> 
> ## Cox model with predictions obtained from survFit function
> 
> fm <- Surv(futime,fustat) ~ age + resid.ds + rx + ecog.ps - 1
> ## no need to drop the intercept here:
> fmSurv <- Surv(futime,fustat) ~ age + resid.ds + rx + ecog.ps
> fit <- coxph(fmSurv, data = ovarian)
> fit2 <- glmboost(fm, data = ovarian, family = CoxPH(),
+     control=boost_control(mstop = 1000), center = TRUE)
Warning message:
In glmboost.formula(fm, data = ovarian, family = CoxPH(), control = boost_control(mstop = 1000),  :
  model with centered covariates does not contain intercept
> fit3 <- glmboost(fm, data = ovarian, family = CoxPH(),
+     control=boost_control(mstop = 1000), center = FALSE)
> 
> A1 <- survfit(fit, censor = FALSE)
> A2 <- survFit(fit2)
> A3 <- survFit(fit3)
> 
> max(A1$surv-A2$surv)
[1] 4.991776e-05
> max(A1$surv-A3$surv)
[1] 0.07803166
> 
> newdata <- ovarian[c(1,3,12),]
> A1 <- survfit(fit, newdata = newdata, censor = FALSE)
> A2 <- survFit(fit2, newdata = newdata)
> A3 <- survFit(fit3, newdata = newdata)
> 
> max(A1$surv-A2$surv)
[1] 8.23777e-05
> max(A1$surv-A3$surv)
[1] 0.1886635
> 
> ### Poisson models
> 
> df <- data.frame(x1 = runif(100), x2 = runif(100))
> f <- -1 + 3 * df$x2
> df$y <- round(exp(f) )
> ctrl <- boost_control(mstop = 2000, nu = 0.1)
> 
> gmod <- glm(y ~ x1 + x2, data = df, family = poisson())
> gbmod <- glmboost(y ~ x1 + x2, data = df, family = Poisson(), control = ctrl,
+                   center = FALSE)
> 
> llg <- logLik(gmod)
> attributes(llg) <- NULL
> stopifnot(all.equal(logLik(gbmod), llg))
> 
> ### hat matrix is only approximate!
> stopifnot(abs(AIC(gmod) - attr(AIC(gbmod, "classical"), "AIC")[mstop(gbmod)]) < 1)
> 
> stopifnot(max(abs(predict(gmod) -  predict(gbmod))) < 1e-4)
> 
> ################################################################################
> ### Check predictions
> ################################################################################
> 
> set.seed(1907)
> x1 <- rnorm(100)
> x2 <- rnorm(100)
> x3 <- rnorm(100)
> y <- rnorm(100, mean = 3 * x1, sd = 2)
> DF <- data.frame(y = y, x1 = x1, x2 = x2, x3 = x3)
> 
> amod <- glmboost(y ~ -1 + x1 + x2, data = DF, center = FALSE)
> agg <- c("none", "sum", "cumsum")
> whi <- list(NULL, 1, 2, c(1,2))
> pred <- vector("list", length = 4)
> for (i in 1:4){
+     pred[[i]][[i]] <- vector("list", length=3)
+     for (j in 1:3){
+         pred[[i]][[j]] <- predict(amod, aggregate=agg[j], which = whi[[i]])
+     }
+     if (i == 1){
+         stopifnot(max(abs(pred[[i]][[2]] - pred[[i]][[3]][,ncol(pred[[i]][[3]])]))  < sqrt(.Machine$double.eps))
+         if ((pred[[i]][[2]] - rowSums(pred[[i]][[1]]))[1] - attr(coef(amod), "offset") < sqrt(.Machine$double.eps))
+             warning(sQuote("aggregate = sum"), " adds the offset, ", sQuote("aggregate = none"), " doesn't.")
+         stopifnot(max(abs(pred[[i]][[2]] - rowSums(pred[[i]][[1]]) - attr(coef(amod), "offset")))   < sqrt(.Machine$double.eps))
+     } else {
+         stopifnot(max(abs(pred[[i]][[2]] - sapply(pred[[i]][[3]], function(obj) obj[,ncol(obj)])))  < sqrt(.Machine$double.eps))
+         stopifnot(max(abs(pred[[i]][[2]] - sapply(pred[[i]][[1]], function(obj) rowSums(obj))))  < sqrt(.Machine$double.eps))
+     }
+ }
Warning message:
'aggregate = sum' adds the offset, 'aggregate = none' doesn't. 
> ## compare which = NULL and which == c(1, 2)
> # type = "none"
> stopifnot(all.equal(pred[[1]][[1]], pred[[4]][[1]]$x1 + pred[[4]][[1]]$x2, check.attributes = FALSE))
> # type = "sum"
> predictions <- as.matrix(DF[, c("x1", "x2")]) %*% matrix(coef(amod), ncol = 1) +
+     attr(coef(amod), "offset")
> stopifnot(all.equal(pred[[1]][[2]], predictions))
> stopifnot(all.equal(c(pred[[1]][[2]]),
+                     rowSums(pred[[4]][[2]]) + attr(coef(amod), "offset"),
+                     check.attributes = FALSE))
> # type = "cumsum"
> stopifnot(all.equal(pred[[1]][[3]], pred[[4]][[3]]$x1 + pred[[4]][[3]]$x2 + attr(coef(amod), "offset")))
> 
> ## same with names
> agg <- c("none", "sum", "cumsum")
> whi <- list(NULL, "x1", "x2", c("x1","x2"))
> for (i in 1:4){
+     pred <- vector("list", length=3)
+     for (j in 1:3){
+         pred[[j]] <- predict(amod, aggregate=agg[j], which = whi[[i]])
+     }
+     if (i == 1){
+         stopifnot(max(abs(pred[[2]] - pred[[3]][,ncol(pred[[3]])]))  < sqrt(.Machine$double.eps))
+         if ((pred[[2]] - rowSums(pred[[1]]))[1] - attr(coef(amod), "offset") < sqrt(.Machine$double.eps))
+             warning(sQuote("aggregate = sum"), " adds the offset, ", sQuote("aggregate = none"), " doesn't.")
+         stopifnot(max(abs(pred[[2]] - rowSums(pred[[1]]) - attr(coef(amod), "offset")))   < sqrt(.Machine$double.eps))
+     } else {
+         stopifnot(max(abs(pred[[2]] - sapply(pred[[3]], function(obj) obj[,ncol(obj)])))  < sqrt(.Machine$double.eps))
+         stopifnot(max(abs(pred[[2]] - sapply(pred[[1]], function(obj) rowSums(obj))))  < sqrt(.Machine$double.eps))
+     }
+ }
Warning message:
'aggregate = sum' adds the offset, 'aggregate = none' doesn't. 
> 
> y <- rnorm(100, mean = 3 * x1^2, sd = 2)
> DF2 <- data.frame(y = y, x1 = x1, x2 = x2, x3 = x3)
> amod <- glmboost(y ~ -1 + x1 + I(x1^2), data = DF2, center = FALSE)
> stopifnot(ncol(predict(amod, which="x1")) == 2 && all(rowSums(predict(amod, which="x1")) + attr(coef(amod), "offset") - predict(amod) < sqrt(.Machine$double.eps)))
> 
> 
> amod <- glmboost(y ~ 1+ x1 + x2, data = DF, center = FALSE)
> pr1 <- predict(amod, aggre = "sum", which= 1:2)
> foo <- DF
> foo$x2 <- 0
> pr2 <- predict(amod, aggre = "sum", newdata=foo)
> stopifnot(rowSums(pr1) + attr(coef(amod),"offset") - pr2 < sqrt(.Machine$double.eps))
> newData <- as.data.frame(rbind(colMeans(DF)[-1], colMeans(DF)[-2]+1*sapply(DF, sd)[-1]))
> if (!is.list(pr <- predict(amod, newdata=newData, which=1:2)))
+     warning("predict(amod, newdata=newData, which=1:2) does not return a list") # no list but a matrix is returned!
Warning message:
predict(amod, newdata=newData, which=1:2) does not return a list 
> stopifnot(is.list(pr <- predict(amod, newdata=newData, aggregate="cumsum", which=1:2)))
> amod[10]

	 Generalized Linear Models Fitted via Gradient Boosting

Call:
glmboost.formula(formula = y ~ 1 + x1 + x2, data = DF, center = FALSE)


	 Squared Error (Regression) 

Loss function: (y - f)^2 
 

Number of boosting iterations: mstop = 10 
Step size:  0.1 
Offset:  0.05114654 

Coefficients: 
      x1 
2.095157 
attr(,"offset")
[1] 0.05114654

> pr <- predict(amod, which=1:3)
> stopifnot(ncol(pr) == 3 || all(pr[,c(1,ncol)] == 0))
> amod[100]

	 Generalized Linear Models Fitted via Gradient Boosting

Call:
glmboost.formula(formula = y ~ 1 + x1 + x2, data = DF, center = FALSE)


	 Squared Error (Regression) 

Loss function: (y - f)^2 
 

Number of boosting iterations: mstop = 100 
Step size:  0.1 
Offset:  0.05114654 

Coefficients: 
(Intercept)          x1          x2 
 0.02278342  3.20585948 -0.24376100 
attr(,"offset")
[1] 0.05114654

> 
> ## check predictions with offset
> amod <- glmboost(y ~ -1 + x1 + x2, offset = 10, data = DF, center=FALSE)
> bmod <- glmboost(y ~ -1 + x1 + x2, offset = fitted(amod), data = DF, center=FALSE)
> ## specify newdata
> newdata <- data.frame(x1 = rnorm(10), x2 = rnorm(10), x3 = rnorm(10))
> agg <- c("none", "sum", "cumsum")
> whi <- list(NULL, "x1", "x2", c("x1","x2"))
> 
> preda <- predb <- vector("list", length = 4)
> for (i in 1:4){
+     preda[[i]][[i]] <- vector("list", length=3)
+     for (j in 1:3){
+         preda[[i]][[j]] <- predict(amod, aggregate=agg[j], which = whi[[i]],
+                                    newdata = newdata)
+         ## a warning is issued for "sum" and "cumsum"
+         predb[[i]][[j]] <- predict(bmod, aggregate=agg[j], which = whi[[i]],
+                                    newdata = newdata)
+     }
+     if (i == 1){
+         ## checks for amod
+         stopifnot(max(abs(preda[[i]][[2]] - preda[[i]][[3]][,ncol(preda[[i]][[3]])]))  < sqrt(.Machine$double.eps))
+         if ((preda[[i]][[2]] - rowSums(preda[[i]][[1]]))[1] - attr(coef(amod), "offset") < sqrt(.Machine$double.eps))
+             warning(sQuote("aggregate = sum"), " adds the offset, ", sQuote("aggregate = none"), " doesn't.")
+         stopifnot(max(abs(preda[[i]][[2]] - rowSums(preda[[i]][[1]]) - attr(coef(amod), "offset")))   < sqrt(.Machine$double.eps))
+         ## same for bmod
+         stopifnot(max(abs(predb[[i]][[2]] - predb[[i]][[3]][,ncol(predb[[i]][[3]])]))  < sqrt(.Machine$double.eps))
+         if ((predb[[i]][[2]] - rowSums(predb[[i]][[1]]))[1] < sqrt(.Machine$double.eps))
+             warning(sQuote("aggregate = sum"), " adds the offset, ", sQuote("aggregate = none"), " doesn't.")
+         ## here, the offset is not used in both cases!
+         stopifnot(max(abs(predb[[i]][[2]] - rowSums(predb[[i]][[1]])))   < sqrt(.Machine$double.eps))
+     } else {
+         ## checks for amod
+         stopifnot(max(abs(preda[[i]][[2]] - sapply(preda[[i]][[3]], function(obj) obj[,ncol(obj)])))  < sqrt(.Machine$double.eps))
+         stopifnot(max(abs(preda[[i]][[2]] - sapply(preda[[i]][[1]], function(obj) rowSums(obj))))  < sqrt(.Machine$double.eps))
+         ## same for bmod
+         stopifnot(max(abs(predb[[i]][[2]] - sapply(predb[[i]][[3]], function(obj) obj[,ncol(obj)])))  < sqrt(.Machine$double.eps))
+         stopifnot(max(abs(predb[[i]][[2]] - sapply(predb[[i]][[1]], function(obj) rowSums(obj))))  < sqrt(.Machine$double.eps))
+     }
+ }
Warning messages:
1: In object$predict(newdata = newdata, which = which, aggregate = aggregate) :
  Offset not used for prediction when 'newdata' is specified
2: In object$predict(newdata = newdata, which = which, aggregate = aggregate) :
  Offset not used for prediction when 'newdata' is specified
3: 'aggregate = sum' adds the offset, 'aggregate = none' doesn't. 
4: 'aggregate = sum' adds the offset, 'aggregate = none' doesn't. 
> ## compare which = NULL and which == c(1, 2);
> ## The offset should be always dropped for bmod, but kept for amod
> # type = "none"
> stopifnot(all.equal(preda[[1]][[1]], preda[[4]][[1]]$x1 + preda[[4]][[1]]$x2, check.attributes = FALSE))
> stopifnot(all.equal(predb[[1]][[1]], predb[[4]][[1]]$x1 + predb[[4]][[1]]$x2, check.attributes = FALSE))
> # type = "sum"
> predictionsA <- as.matrix(newdata[, c("x1", "x2")]) %*% matrix(coef(amod), ncol = 1) +
+     attr(coef(amod), "offset")
> predictionsB <- as.matrix(newdata[, c("x1", "x2")]) %*% matrix(coef(bmod), ncol = 1)
> stopifnot(all.equal(preda[[1]][[2]], predictionsA))
> stopifnot(all.equal(predb[[1]][[2]], predictionsB))
> stopifnot(all.equal(c(preda[[1]][[2]]), rowSums(preda[[4]][[2]]) + attr(coef(amod), "offset"),
+                     check.attributes = FALSE))
> stopifnot(all.equal(c(predb[[1]][[2]]), rowSums(predb[[4]][[2]]),
+                     check.attributes = FALSE))
> # type = "cumsum"
> stopifnot(all.equal(predb[[1]][[3]], predb[[4]][[3]]$x1 + predb[[4]][[3]]$x2))
> stopifnot(all.equal(predb[[1]][[3]], predb[[4]][[3]]$x1 + predb[[4]][[3]]$x2))
> 
> ### compare predictions with gamboost
> mod1 <- glmboost(y ~ -1 + x1 + x2 + x3, data = DF, center=FALSE)
> mod2 <- gamboost(y ~ x1 + x2 + x3, data = DF, baselearner= function(x) bols(x, intercept=FALSE))
> pr1_2 <- predict(mod2, aggre = "cumsum")
> pr2_2 <- predict(mod2, aggre = "none")
> pr3_2 <- predict(mod2, aggre = "sum")
> 
> stopifnot(max(abs(predict(mod1) - predict(mod2))) < sqrt(.Machine$double.eps))
> stopifnot(max(abs(predict(mod1, aggre = "none") - predict(mod2, aggre = "none"))) < sqrt(.Machine$double.eps))
> stopifnot(max(abs(predict(mod1, aggre = "cumsum") - predict(mod2, aggre = "cumsum"))) < sqrt(.Machine$double.eps))
> 
> # check type argument
> set.seed(1907)
> x1 <- rnorm(100)
> p <- 1/(1 + exp(- 3 * x1))
> y <- as.factor(runif(100) < p)
> DF <- data.frame(y = y, x1 = x1)
> 
> logitBoost <- glmboost(y ~ x1, family = Binomial(), center = FALSE,
+                  data = DF,  control=boost_control(mstop=5000))
> logit <- glm(y ~ x1, data=DF, family=binomial)
> stopifnot(coef(logitBoost)[2]*2 - coef(logit)[2] < 1e-5) # * 2 as we use y = {-1, 1}

NOTE: Coefficients from a Binomial model are half the size of coefficients
 from a model fitted via glm(... , family = 'binomial').
See Warning section in ?coef.mboost

> 
> pr <- predict(logitBoost)
> pr2 <- predict(logit)
> stopifnot(pr * 2 - pr2 < 1e-5)  # * 2 as we use y = {-1, 1}
> 
> pr <- predict(logitBoost, type="class")
> pr2 <- predict(logit, type="response") > 0.5
> foo <- table(pr, pr2)
> stopifnot(foo[1,2] + foo[2,1] == 0)
> 
> pr <- predict(logitBoost, type="response")
> pr2 <- predict(logit, type="response")
> stopifnot(pr - pr2 < sqrt(.Machine$double.eps))
> 
> ################################################################################
> ### Check coefficients
> ################################################################################
> 
> set.seed(1907)
> x1 <- rnorm(100)
> x2 <- rnorm(100)
> x3 <- rnorm(100)
> y <- rnorm(100, mean = 3 * x1, sd = 2)
> DF <- data.frame(y = y, x1 = x1, x2 = x2, x3 = x3)
> amod <- glmboost(y ~ x1 + x2 + x3, data = DF, center = FALSE)
> 
> stopifnot(length(coef(amod)) == 4)
> amod[10]

	 Generalized Linear Models Fitted via Gradient Boosting

Call:
glmboost.formula(formula = y ~ x1 + x2 + x3, data = DF, center = FALSE)


	 Squared Error (Regression) 

Loss function: (y - f)^2 
 

Number of boosting iterations: mstop = 10 
Step size:  0.1 
Offset:  0.05114654 

Coefficients: 
      x1 
2.095157 
attr(,"offset")
[1] 0.05114654

> stopifnot(length(coef(amod)) == 1)
> stopifnot(length(coef(amod, which=1:3)) == 3)
> 
> ### check with logical design matrices
> n <- 1000
> p <- 10
> X <- matrix(as.logical(rbinom(n * p, size = 1, prob = 0.5)), nrow = n)
> y <- rnorm(n)
> 
> mod <- glmboost(x = X, y = y)
Warning message:
In glmboost.matrix(x = X, y = y) :
  model with centered covariates does not contain intercept
> 
> Xd <- X
> storage.mode(Xd) <- "double"
> modd <- glmboost(x = Xd, y = y)
Warning message:
In glmboost.matrix(x = Xd, y = y) :
  model with centered covariates does not contain intercept
> stopifnot(all.equal(coef(modd), coef(mod)))
> 
> ### probit models
> set.seed(29)
> n <- 1000
> x <- runif(n, min = -2, max = 2)
> y <- factor(rbinom(n, size = 1, prob = pnorm(3 * x)))
> table(y)
y
  0   1 
497 503 
> mod <- glm(y ~ x, family = binomial(link = "probit"))
> coef(mod)
(Intercept)           x 
 0.09253477  3.10331037 
> 
> mod2 <- glmboost(y ~ x, family = Binomial(link = "probit"),
+                  control = boost_control(nu = 0.5, mstop = 1000))
> coef(mod2, off2int = TRUE)

NOTE: Coefficients from a Binomial model are half the size of coefficients
 from a model fitted via glm(... , family = 'binomial').
See Warning section in ?coef.mboost

(Intercept)           x 
 0.09211252  3.10050675 
> stopifnot(all.equal(round(coef(mod), 2), round(coef(mod2, off2int = TRUE), 2)))

NOTE: Coefficients from a Binomial model are half the size of coefficients
 from a model fitted via glm(... , family = 'binomial').
See Warning section in ?coef.mboost

> 
> data("GlaucomaM", package = "TH.data")
> coef(mod3 <- glm(Class ~ varg, data = GlaucomaM, family = binomial(link = "probit")))
(Intercept)        varg 
  -1.857396    6.689428 
> coef(mod4 <- glmboost(Class ~ varg, data = GlaucomaM, family = Binomial(link = "probit"))[1000])

NOTE: Coefficients from a Binomial model are half the size of coefficients
 from a model fitted via glm(... , family = 'binomial').
See Warning section in ?coef.mboost

(Intercept)        varg 
  -1.857388    6.689372 
attr(,"offset")
[1] 0
> stopifnot(all.equal(round(coef(mod3), 3), round(coef(mod4, off2int = TRUE), 3)))

NOTE: Coefficients from a Binomial model are half the size of coefficients
 from a model fitted via glm(... , family = 'binomial').
See Warning section in ?coef.mboost

> 
> 
> proc.time()
   user  system elapsed 
 16.180   0.229  16.669 
