# Supplementary material for: A statistical model for the analysis of beta values in DNA methylation studies
Source: BMC Bioinformatics. 2016 Nov 22;17:480. doi: 10.1186/s12859-016-1347-4 (PMC5120494; doi:10.1186/s12859-016-1347-4)
Supplement: Additional file 3 — R package mboostDevel. (GZ 2038 kb) [file 12859_2016_1347_MOESM3_ESM.gz › mboostDevel/tests/regtest-inference.R]

require("mboostDevel")

set.seed(1907)

### check confidence intervals
data("bodyfat", package = "TH.data")
bodyfat$ID <- factor(sample(1:5, size = nrow(bodyfat), replace = TRUE))
glm <- glmboost(DEXfat ~ ., data = bodyfat)
gam <- gamboost(DEXfat ~ ., data = bodyfat)

refit <- glm$update(weights = model.weights(glm), risk = "inbag")
stopifnot(all.equal(coef(refit), coef(glm)))

glm[200]
confint.glm <- confint(glm, B = 100, B.mstop = 2)
confint.glm

confint.gam <- confint(gam, B = 100, B.mstop = 1)
plot(confint.gam, which = 1)
plot(confint.gam, which = 2)
plot(confint.gam, which = 3)


### check cvrisk (it should run even if a fold leads to an error)
folds <- cv(model.weights(glm), type = "kfold")
folds[1, 1] <- NA

cvrisk(glm, folds = folds, papply = lapply)
cvrisk(glm, folds = folds, papply = mclapply)
