# Supplementary material for: A statistical model for the analysis of beta values in DNA methylation studies
Source: BMC Bioinformatics. 2016 Nov 22;17:480. doi: 10.1186/s12859-016-1347-4 (PMC5120494; doi:10.1186/s12859-016-1347-4)
Supplement: Additional file 3 — R package mboostDevel. (GZ 2038 kb) [file 12859_2016_1347_MOESM3_ESM.gz › mboostDevel/tests/regtest-inference.Rout.save]

R version 3.1.1 (2014-07-10) -- "Sock it to Me"
Copyright (C) 2014 The R Foundation for Statistical Computing
Platform: x86_64-pc-linux-gnu (64-bit)

R is free software and comes with ABSOLUTELY NO WARRANTY.
You are welcome to redistribute it under certain conditions.
Type 'license()' or 'licence()' for distribution details.

R is a collaborative project with many contributors.
Type 'contributors()' for more information and
'citation()' on how to cite R or R packages in publications.

Type 'demo()' for some demos, 'help()' for on-line help, or
'help.start()' for an HTML browser interface to help.
Type 'q()' to quit R.

> require("mboostDevel")
Loading required package: mboostDevel
Loading required package: parallel
Loading required package: stabs
This is mboostDevel 2.4-0. See 'package?mboostDevel' and the NEWS file
for a complete list of changes.

> attach(asNamespace("mboostDevel"))
The following objects are masked from package:mboostDevel:

    %+%, %O%, %X%, AUC, AdaExp, Binomial, CoxPH, ExpectReg, FP, Family,
    GammaReg, GaussClass, GaussReg, Gaussian, Gehan, Huber, Hurdle,
    IPCweights, Laplace, Loglog, Lognormal, Multinomial, NBinomial,
    Poisson, PropOdds, QuantReg, Weibull, bbs, blackboost, bmono, bmrf,
    bns, bols, boost_control, brad, brandom, bspatial, bss, btree,
    buser, confint.glmboost, confint.mboost, cv, cvrisk, extract,
    gamboost, glmboost, mboost, mboost_fit, mstop, mstop<-, nuisance,
    risk, selected, stabsel.mboost, stabsel_parameters.mboost, survFit

> 
> set.seed(1907)
> 
> ### check confidence intervals
> data("bodyfat", package = "TH.data")
> bodyfat$ID <- factor(sample(1:5, size = nrow(bodyfat), replace = TRUE))
> glm <- glmboost(DEXfat ~ ., data = bodyfat)
> gam <- gamboost(DEXfat ~ ., data = bodyfat)
Warning message:
In bbs(as.data.frame(list(...)), df = dfbase) :
  cannot compute 'bbs' for non-numeric variables; used 'bols' instead.
> 
> refit <- glm$update(weights = model.weights(glm), risk = "inbag")
> stopifnot(all.equal(coef(refit), coef(glm)))
> 
> glm[200]

	 Generalized Linear Models Fitted via Gradient Boosting

Call:
glmboost.formula(formula = DEXfat ~ ., data = bodyfat)


	 Squared Error (Regression) 

Loss function: (y - f)^2 
 

Number of boosting iterations: mstop = 200 
Step size:  0.1 
Offset:  30.78282 

Coefficients: 
  (Intercept)           age     waistcirc       hipcirc  elbowbreadth 
-98.267586175   0.007743431   0.189304614   0.365744326  -0.118303213 
  kneebreadth      anthro3a      anthro3b      anthro3c           ID2 
  1.613621424   3.326860270   3.458883502   0.514108117  -0.833010169 
          ID3           ID4           ID5 
 -0.925934420  -1.979498322  -1.771987847 
attr(,"offset")
[1] 30.78282

> confint.glm <- confint(glm, B = 100, B.mstop = 2)
There were 50 or more warnings (use warnings() to see the first 50)
> confint.glm
	Bootstrap Confidence Intervals
                     2.5%        97.5%
(Intercept)  -78.05959532 -48.53585992
age           -0.01006118   0.04787764
waistcirc      0.08009208   0.29340444
hipcirc        0.20586965   0.52028270
elbowbreadth  -1.28224120   1.00828926
kneebreadth    0.03202871   3.13241905
anthro3a       0.00000000   7.16424617
anthro3b       0.00000000   6.34765206
anthro3c       0.00000000   4.03626864
anthro4        0.00000000   3.96809690
ID2           -1.91672133   1.16889159
ID3           -2.03416976   0.37211182
ID4           -3.33076662   0.00000000
ID5           -3.22332317   0.33953241
> 
> confint.gam <- confint(gam, B = 100, B.mstop = 1)
Start computing bootstrap confidence intervals... 

B = 1
B = 2
B = 3
B = 4
B = 5
B = 6
B = 7
B = 8
B = 9
B = 10
B = 11
B = 12
B = 13
B = 14
B = 15
B = 16
B = 17
B = 18
B = 19
B = 20
B = 21
B = 22
B = 23
B = 24
B = 25
B = 26
B = 27
B = 28
B = 29
B = 30
B = 31
B = 32
B = 33
B = 34
B = 35
B = 36
B = 37
B = 38
B = 39
B = 40
B = 41
B = 42
B = 43
B = 44
B = 45
B = 46
B = 47
B = 48
B = 49
B = 50
B = 51
B = 52
B = 53
B = 54
B = 55
B = 56
B = 57
B = 58
B = 59
B = 60
B = 61
B = 62
B = 63
B = 64
B = 65
B = 66
B = 67
B = 68
B = 69
B = 70
B = 71
B = 72
B = 73
B = 74
B = 75
B = 76
B = 77
B = 78
B = 79
B = 80
B = 81
B = 82
B = 83
B = 84
B = 85
B = 86
B = 87
B = 88
B = 89
B = 90
B = 91
B = 92
B = 93
B = 94
B = 95
B = 96
B = 97
B = 98
B = 99
B = 100
There were 50 or more warnings (use warnings() to see the first 50)
> plot(confint.gam, which = 1)
> plot(confint.gam, which = 2)
> plot(confint.gam, which = 3)
> 
> proc.time()
   user  system elapsed 
 49.465   5.646  49.896 
