# Supplementary material for: A statistical model for the analysis of beta values in DNA methylation studies
Source: BMC Bioinformatics. 2016 Nov 22;17:480. doi: 10.1186/s12859-016-1347-4 (PMC5120494; doi:10.1186/s12859-016-1347-4)
Supplement: Additional file 3 — R package mboostDevel. (GZ 2038 kb) [file 12859_2016_1347_MOESM3_ESM.gz › mboostDevel/vignettes/SurvivalEnsembles.Rout.save]

> source("setup.R")
Loading required package: parallel
This is mboostDevel 2.4-0. See ‘package?mboostDevel’ and the NEWS file
for a complete list of changes.


	%%%% DON'T EDIT THIS FILE

\setkeys{Gin}{width = 0.95\textwidth}
> if (!require("TH.data")) stop("cannot attach package ", 
+     sQuote("TH.data"))
Loading required package: TH.data

> if (!require("rpart")) stop("cannot attach package ", 
+     sQuote("rpart"))
Loading required package: rpart

> if (!require("survival")) stop("cannot attach package ", 
+     sQuote("survival"))
Loading required package: survival
Loading required package: splines

> if (!require("party")) stop("cannot attach package ", 
+     sQuote("party"))
Loading required package: party
Loading required package: grid
Loading required package: zoo

Attaching package: ‘zoo’

The following objects are masked from ‘package:base’:

    as.Date, as.Date.numeric

Loading required package: sandwich
Loading required package: strucchange
Loading required package: modeltools
Loading required package: stats4

> set.seed(290875)

> CEX <- 0.85

> mdplot <- function(obs, pred, main = "", ...) {
+     m <- (obs + pred)/2
+     d <- obs - pred
+     plot(m, d, xlab = "(Observed + Predicted) / 2" .... [TRUNCATED] 

> load(system.file("AML_Bullinger.Rda", package = "mboostDevel"))

> AMLw <- IPCweights(Surv(clinical$time, clinical$event))

> risk <- rep(0, nrow(clinical))

> rlev <- levels(clinical[, "Cytogenetic.group"])

> risk[clinical[, "Cytogenetic.group"] %in% rlev[c(7, 
+     8, 4)]] <- "low"

> risk[clinical[, "Cytogenetic.group"] %in% rlev[c(5, 
+     9)]] <- "intermediate"

> risk[clinical[, "Cytogenetic.group"] %in% rlev[-c(4, 
+     5, 7, 8, 9)]] <- "high"

> risk <- as.factor(risk)

> AMLlearn <- cbind(clinical[, c("time", "Sex", "Age", 
+     "LDH", "WBC", "FLT3.aberration.", "MLL.PTD", "Tx.Group.")], 
+     risk = risk, iexpress .... [TRUNCATED] 

> cc <- complete.cases(AMLlearn)

> AMLlearn <- AMLlearn[AMLw > 0 & cc, ]

> AMLw <- AMLw[AMLw > 0 & cc]

> ctrl <- cforest_control(mincriterion = 0.1, mtry = 5, 
+     minsplit = 5, ntree = 250)

> AMLrf <- cforest(I(log(time)) ~ ., data = AMLlearn, 
+     control = ctrl, weights = AMLw)

> AMLl2b <- glmboost(I(log(time)) ~ ., data = AMLlearn, 
+     weights = AMLw, control = boost_control(mstop = 5000))

> plot(aic <- AIC(AMLl2b))

> AMLl2b <- AMLl2b[mstop(aic)]

> cAML <- coef(AMLl2b)

> cAML[abs(cAML) > 0]
    (Intercept)             Age             WBC 
      0.5642932       0.0059785      -0.0056200 
     MLL.PTDyes   Tx.Group.AUTO    Tx.Group.Ind 
     -0.3153912       0.4542954      -2.1216104 
 `IMAGE:145643`  `IMAGE:345601`  `IMAGE:377560` 
      0.1062577       0.0043043       0.0275653 
`IMAGE:2043415` `IMAGE:1584563`  `IMAGE:347035` 
      0.0550938      -0.0025929      -0.0084766 
 `IMAGE:262695`   `IMAGE:26418`  `IMAGE:950479` 
      0.0269555       0.0080214       0.0371741 
`IMAGE:1534700` `IMAGE:1472689` `IMAGE:1526826` 
      0.0283645       0.0225640      -0.0278373 
 `IMAGE:786302`  `IMAGE:243614`  `IMAGE:417884` 
      0.0449326      -0.0566722      -0.0248869 
`IMAGE:1592006`  `IMAGE:884333`  `IMAGE:133273` 
     -0.0355121       0.0128054       0.0257924 
 `IMAGE:950888`  `IMAGE:809533`   `IMAGE:49389` 
      0.0348510      -0.0583489       0.1210483 
 `IMAGE:856174`  `IMAGE:435036`  `IMAGE:491751` 
      0.0205370       0.0620215       0.1155506 
 `IMAGE:782835`   `IMAGE:52930` `IMAGE:2545705` 
     -0.1108508      -0.0245246      -0.0788422 
 `IMAGE:756405`  `IMAGE:129032` `IMAGE:1610168` 
      0.0085293      -0.1158217       0.0137998 
  `IMAGE:69002` `IMAGE:2019101` `IMAGE:1456160` 
     -0.2793326      -0.0966590      -0.1041466 
`IMAGE:2566064`  `IMAGE:565083`  `IMAGE:843028` 
      0.0154665       0.1875592       0.0698328 
  `IMAGE:68794`  `IMAGE:488505`  `IMAGE:291756` 
      0.0761390       0.2784632       0.0994879 
 `IMAGE:810801` `IMAGE:1702742`  `IMAGE:380462` 
      0.0465851      -0.0104549      -0.0957299 
 `IMAGE:154472`  `IMAGE:302540`  `IMAGE:135221` 
     -0.1454724       0.0188789      -0.0366827 
`IMAGE:1567220` 
      0.0485058 

> AMLprf <- predict(AMLrf, newdata = AMLlearn)

> AMLpb <- predict(AMLl2b, newdata = AMLlearn)

> Mmod <- sum(AMLw * log(AMLlearn$time))/sum(AMLw)

> par(mai = par("mai") * c(0.7, 0.8, 0.7, 0.6))

> layout(matrix(1:4, ncol = 2))

> mdplot(log(AMLlearn$time), AMLprf, main = "Random Forest", 
+     cex = AMLw/4, ylim = c(-4, 4), xlim = c(0, 7))

> plot(log(AMLlearn$time), AMLprf, cex = AMLw/4, ylim = range(log(AMLlearn$time)), 
+     ylab = "Predicted", xlab = "Observed", main = "Random Forest ..." ... [TRUNCATED] 

> abline(h = Mmod, lty = 2)

> mdplot(log(AMLlearn$time), AMLpb, cex = AMLw/4, main = "Boosting", 
+     ylim = c(-4, 4), xlim = c(0, 7))

> plot(log(AMLlearn$time), AMLpb, cex = AMLw/4, ylim = range(log(AMLlearn$time)), 
+     ylab = "Predicted", xlab = "Observed", main = "Boosting", 
+  .... [TRUNCATED] 

> abline(h = Mmod, lty = 2)

> data("GBSG2", package = "TH.data")

> GBSG2w <- IPCweights(Surv(GBSG2$time, GBSG2$cens))

> GBSG2learn <- cbind(GBSG2[, -which(names(GBSG2) %in% 
+     c("time", "cens"))], ltime = log(GBSG2$time))

> n <- nrow(GBSG2learn)

> LMmod <- lm(ltime ~ ., data = GBSG2learn, weights = GBSG2w)

> LMerisk <- sum((GBSG2learn$ltime - predict(LMmod))^2 * 
+     GBSG2w)/n

> pos <- GBSG2w > 0

> TRmod <- rpart(ltime ~ ., data = GBSG2learn, weights = GBSG2w, 
+     subset = pos)

> TRerisk <- sum((GBSG2learn$ltime[pos] - predict(TRmod))^2 * 
+     GBSG2w[pos])/n

> ctrl <- cforest_control(mincriterion = qnorm(0.95), 
+     mtry = 5, minsplit = 5, ntree = 100)

> RFmod <- cforest(ltime ~ ., data = GBSG2learn, weights = GBSG2w, 
+     control = ctrl)

> L2Bmod <- glmboost(ltime ~ ., data = GBSG2learn, weights = GBSG2w, 
+     control = boost_control(mstop = 250))

> L2BHubermod <- glmboost(ltime ~ ., data = GBSG2learn, 
+     weights = GBSG2w, family = Huber(d = log(2)))

> plot(aic <- AIC(L2Bmod))

> GBSG2Hp <- predict(L2BHubermod, newdata = GBSG2learn)

> L2Berisk <- sum((GBSG2learn$ltime - predict(L2Bmod, 
+     newdata = GBSG2learn))^2 * GBSG2w)/n

> RFerisk <- sum((GBSG2learn$ltime - predict(RFmod, 
+     newdata = GBSG2learn))^2 * GBSG2w)/n

> lim <- c(4, 9)

> mylwd <- 0.5

> par(mai = par("mai") * c(0.7, 0.8, 0.7, 0.6))

> layout(matrix(1:4, ncol = 2))

> Mmod <- sum(GBSG2w * GBSG2learn$ltime)/sum(GBSG2w)

> mdplot(GBSG2learn$ltime, predict(LMmod), cex = GBSG2w/4, 
+     main = "Linear Model", ylim = c(-3, 3), xlim = c(5, 8))

> mdplot(GBSG2learn$ltime, predict(TRmod), cex = GBSG2w/4, 
+     main = "Tree", ylim = c(-3, 3), xlim = c(5, 8))
Warning in obs + pred :
  longer object length is not a multiple of shorter object length
Warning in obs - pred :
  longer object length is not a multiple of shorter object length

> mdplot(GBSG2learn$ltime, predict(RFmod, newdata = GBSG2learn), 
+     cex = GBSG2w/4, main = "Random Forest", ylim = c(-3, 3), 
+     xlim = c(5, 8) .... [TRUNCATED] 

> mdplot(GBSG2learn$ltime, predict(L2Bmod, newdata = GBSG2learn), 
+     cex = GBSG2w/4, main = "Boosting", ylim = c(-3, 3), xlim = c(5, 
+         8) .... [TRUNCATED] 

> RFpr <- predict(RFmod, newdata = GBSG2learn)

> L2Bpr <- predict(L2Bmod, newdata = GBSG2learn)

> ylim <- range(c(RFpr[GBSG2w > 0], L2Bpr[GBSG2w > 0]))

> mydf <- 4

> par(mai = par("mai") * c(0.7, 0.8, 0.4, 0.6))

> layout(matrix(1:4, ncol = 2))

> plot(GBSG2learn$pnodes, RFpr, cex = GBSG2w/4, xlim = c(0, 
+     40), lwd = mylwd, xlab = "Nr. positive lymph nodes", ylim = ylim, 
+     ylab = exp .... [TRUNCATED] 

> lines(smooth.spline(GBSG2learn$pnodes, RFpr, GBSG2w/4, 
+     df = mydf))

> plot(GBSG2learn$age, RFpr, cex = GBSG2w/4, xlab = "Age", 
+     ylab = expression(hat(Y)), ylim = ylim, lwd = mylwd, cex.axis = CEX, 
+     cex.main .... [TRUNCATED] 

> lines(smooth.spline(GBSG2learn$age, RFpr, GBSG2w/4, 
+     df = mydf))

> plot(GBSG2learn$estrec, RFpr, cex = GBSG2w/4, xlab = "Estrogen receptor", 
+     ylab = expression(hat(Y)), ylim = ylim, lwd = mylwd, cex.axis = CEX .... [TRUNCATED] 

> lines(smooth.spline(GBSG2learn$estrec, RFpr, GBSG2w/4, 
+     df = mydf))

> indx <- which(GBSG2learn$progrec < 100)

> plot(GBSG2learn$progrec[indx], RFpr[indx], cex = GBSG2w[indx]/4, 
+     xlab = "Progesterone receptor (< 100 fmol / l)", ylab = expression(hat(Y)),  .... [TRUNCATED] 

> lines(smooth.spline(GBSG2learn$progrec[indx], RFpr[indx], 
+     GBSG2w[indx]/4, df = mydf))

> par(mai = par("mai") * c(0.7, 0.8, 0.4, 0.6))

> layout(matrix(1:4, ncol = 2))

> plot(GBSG2learn$pnodes, L2Bpr, cex = GBSG2w/4, xlim = c(0, 
+     40), ylab = expression(hat(Y)), xlab = "Nr. positive lymph nodes", 
+     ylim = y .... [TRUNCATED] 

> lines(smooth.spline(GBSG2learn$pnodes, L2Bpr, GBSG2w/4, 
+     df = mydf))

> plot(GBSG2learn$age, L2Bpr, cex = GBSG2w/4, xlab = "Age", 
+     ylab = expression(hat(Y)), ylim = ylim, lwd = mylwd, cex.axis = CEX, 
+     cex.mai .... [TRUNCATED] 

> lines(smooth.spline(GBSG2learn$age, L2Bpr, GBSG2w/4, 
+     df = mydf))

> plot(GBSG2learn$estrec, L2Bpr, cex = GBSG2w/4, xlab = "Estrogen receptor", 
+     ylab = expression(hat(Y)), ylim = ylim, lwd = mylwd, cex.axis = CE .... [TRUNCATED] 

> lines(smooth.spline(GBSG2learn$estrec, L2Bpr, GBSG2w/4, 
+     df = mydf))

> indx <- which(GBSG2learn$progrec < 100)

> plot(GBSG2learn$progrec[indx], L2Bpr[indx], cex = GBSG2w[indx]/4, 
+     xlab = "Progesterone receptor (< 100 fmol / l)", ylab = expression(hat(Y)), .... [TRUNCATED] 

> lines(smooth.spline(GBSG2learn$progrec[indx], L2Bpr[indx], 
+     GBSG2w[indx]/4, df = mydf))

> Mmod <- sum(GBSG2w * GBSG2learn$ltime)/sum(GBSG2w)

> par(mai = par("mai") * c(0.7, 0.8, 0.7, 0.6))

> layout(matrix(1:4, ncol = 2))

> yl <- range(c(GBSG2Hp[GBSG2w > 0], L2Bpr[GBSG2w > 
+     0]))

> mdplot(GBSG2learn$ltime, GBSG2Hp, main = "Huber Loss", 
+     cex = GBSG2w/4, ylim = c(-3, 3), xlim = c(5, 8))

> plot(GBSG2learn$ltime, GBSG2Hp, cex = GBSG2w/4, xlim = range(GBSG2learn$ltime[GBSG2w > 
+     0]), ylim = yl, ylab = "Predicted", xlab = "Observed", .... [TRUNCATED] 

> mdplot(GBSG2learn$ltime, L2Bpr, cex = GBSG2w/4, main = "Quadratic Loss", 
+     ylim = c(-3, 3), xlim = c(5, 8))

> plot(GBSG2learn$ltime, L2Bpr, cex = GBSG2w/4, xlim = range(GBSG2learn$ltime[GBSG2w > 
+     0]), ylim = yl, ylab = "Predicted", xlab = "Observed", m .... [TRUNCATED] 

 *** Run successfully completed ***
> proc.time()
   user  system elapsed 
  8.157   0.381   8.760 
