# Supplementary material for: A statistical model for the analysis of beta values in DNA methylation studies
Source: BMC Bioinformatics. 2016 Nov 22;17:480. doi: 10.1186/s12859-016-1347-4 (PMC5120494; doi:10.1186/s12859-016-1347-4)
Supplement: Additional file 3 — R package mboostDevel. (GZ 2038 kb) [file 12859_2016_1347_MOESM3_ESM.gz › mboostDevel/vignettes/boost.bib]

@Article{	  amitg97,
  author	= {Y. Amit and D. Geman},
  title		= {Shape quantization and recognition with randomized trees},
  journal	= {Neural Computation},
  year		= {1997},
  volume	= {9},
  optnumber	= {},
  pages		= {1545--1588}
}

@Article{	  amitg97,
  author	= {Y. Amit and D. Geman},
  title		= {Shape quantization and recognition with randomized trees},
  journal	= {Neural Computation},
  year		= {1997},
  volume	= {9},
  optnumber	= {},
  pages		= {1545--1588}
}

@Article{	  aubar05a,
  author	= {F. Audrino and G. Barone-Adesi},
  title		= {Functional gradient descent for financial time series with
		  an application to the measurement of market risk},
  journal	= {Journal of Banking and Finance},
  year		= {2005},
  volume	= {29},
  pages		= {959--977}
}

@Article{	  aubar05a,
  author	= {F. Audrino and G. Barone-Adesi},
  title		= {Functional gradient descent for financial time series with
		  an application to the measurement of market risk},
  journal	= {Journal of Banking and Finance},
  year		= {2005},
  volume	= {29},
  pages		= {959--977}
}

@Article{	  aubar05b,
  author	= {F. Audrino and G. Barone-Adesi},
  title		= {A multivariate {FGD} technique to improve {VaR}
		  computation in equity markets},
  journal	= {Computational Management Science},
  year		= {2005},
  volume	= {2},
  pages		= {87--106}
}

@Article{	  aubar05b,
  author	= {F. Audrino and G. Barone-Adesi},
  title		= {A multivariate {FGD} technique to improve {VaR}
		  computation in equity markets},
  journal	= {Computational Management Science},
  year		= {2005},
  volume	= {2},
  pages		= {87--106}
}

@Article{	  audpb03,
  author	= {F. Audrino and P. B\"uhlmann},
  title		= {Volatility estimation with functional gradient descent for
		  very high-dimensional financial time series},
  journal	= {Journal of Computational Finance},
  year		= {2003},
  volume	= {6},
  optnumber	= {},
  pages		= {65--89}
}

@Article{	  audpb03,
  author	= {F. Audrino and P. B\"uhlmann},
  title		= {Volatility estimation with functional gradient descent for
		  very high-dimensional financial time series},
  journal	= {Journal of Computational Finance},
  year		= {2003},
  volume	= {6},
  optnumber	= {},
  pages		= {65--89}
}

@InProceedings{	  bar03,
  author	= {P.L. Bartlett},
  title		= {Prediction algorithms: complexity, concentration and
		  convexity},
  booktitle	= {Proceedings of the 13th IFAC Symposium on System
		  Identification},
  pages		= {1507--1517},
  year		= 2003,
  editor	= {},
  volume	= {},
  series	= {},
  publisher	= {}
}

@InProceedings{	  bar03,
  author	= {P.L. Bartlett},
  title		= {Prediction algorithms: complexity, concentration and
		  convexity},
  booktitle	= {Proceedings of the 13th IFAC Symposium on System
		  Identification},
  pages		= {1507--1517},
  year		= 2003,
  editor	= {},
  volume	= {},
  series	= {},
  publisher	= {}
}

@InProceedings{	  bartra06,
  author	= {P.L. Bartlett and M. Traskin},
  title		= {{AdaBoost} is consistent},
  year		= {2006},
  booktitle	= {Advances in Neural Information Processing Systems},
  volume	= 19,
  note		= {(in press)},
  url		= {http://www.stat.berkeley.edu/~bartlett/papers/bt-aic-06.pdf}
		  
}

@InProceedings{	  bartra06,
  author	= {P.L. Bartlett and M. Traskin},
  title		= {{AdaBoost} is consistent},
  year		= {2006},
  booktitle	= {Advances in Neural Information Processing Systems},
  volume	= 19,
  note		= {(in press)},
  url		= {http://www.stat.berkeley.edu/~bartlett/papers/bt-aic-06.pdf}
		  
}

@InProceedings{	  benn02,
  author	= {A. Benner},
  title		= {Application of "Aggregated Classifiers" in survival time
		  studies},
  optcrossref	= {},
  optkey	= {},
  booktitle	= {Proceedings in Computational Statistics (COMPSTAT)},
  pages		= {171--176},
  year		= {2002},
  editor	= {W. H\"ardle W. and B. R\"onz},
  optvolume	= {},
  optnumber	= {},
  series	= {},
  optaddress	= {},
  optmonth	= {},
  optorganization={},
  publisher	= {Physica-Verlag},
  address	= {Heidelberg},
  optnote	= {},
  optannote	= {}
}

@InProceedings{	  benn02,
  author	= {A. Benner},
  title		= {Application of "Aggregated Classifiers" in survival time
		  studies},
  optcrossref	= {},
  optkey	= {},
  booktitle	= {Proceedings in Computational Statistics (COMPSTAT)},
  pages		= {171--176},
  year		= {2002},
  editor	= {W. H\"ardle W. and B. R\"onz},
  optvolume	= {},
  optnumber	= {},
  series	= {},
  optaddress	= {},
  optmonth	= {},
  optorganization={},
  publisher	= {Physica-Verlag},
  address	= {Heidelberg},
  optnote	= {},
  optannote	= {}
}

@Article{	  bioc2004,
  author	= {R. C. Gentleman and V. J. Carey and D. M. Bates and B.
		  Bolstad and M. Dettling and S. Dudoit and B. Ellis and L.
		  Gautier and Y. Ge and J. Gentry and K. Hornik and T.
		  Hothorn and M. Huber and S. Iacus and R. Irizarry and F.
		  Leisch and C. Li and M. M{\"a}chler and A. J. Rossini and
		  G. Sawitzki and C. Smith and G. Smyth and L. Tierney and J.
		  Y. Yang and J. Zhang},
  title		= {Bioconductor: open software development for computational
		  biology and bioinformatics},
  year		= 2004,
  journal	= {Genome Biology},
  volume	= 5,
  number	= 10,
  pages		= {R80}
}

@Article{	  bjm05,
  author	= {P.L. Bartlett and M.I. Jordan and J.D. McAuliffe},
  title		= {Convexity, classification, and risk bounds},
  journal	= {Journal of the American Statistical Association},
  year		= {2006},
  volume	= {101},
  optnumber	= {},
  pages		= {138--156}
}

@Article{	  bjm05,
  author	= {P.L. Bartlett and M.I. Jordan and J.D. McAuliffe},
  title		= {Convexity, classification, and risk bounds},
  journal	= {Journal of the American Statistical Association},
  year		= {2006},
  volume	= {101},
  optnumber	= {},
  pages		= {138--156}
}

@Article{	  blanch03,
  author	= {G. Blanchard and G. Lugosi and N. Vayatis},
  title		= {On the rate of convergence of regularized boosting
		  classifiers},
  journal	= {Journal of Machine Learning Research},
  year		= {2003},
  volume	= {4},
  pages		= {861--894}
}

@Article{	  blanch03,
  author	= {G. Blanchard and G. Lugosi and N. Vayatis},
  title		= {On the rate of convergence of regularized boosting
		  classifiers},
  journal	= {Journal of Machine Learning Research},
  year		= {2003},
  volume	= {4},
  pages		= {861--894}
}

@Article{	  brei01,
  author	= {L. Breiman},
  title		= {Random forests},
  journal	= {Machine Learning},
  year		= {2001},
  volume	= {45},
  optnumber	= {},
  pages		= {5--32}
}

@Article{	  brei01,
  author	= {L. Breiman},
  title		= {Random forests},
  journal	= {Machine Learning},
  year		= {2001},
  volume	= {45},
  optnumber	= {},
  pages		= {5--32}
}

@Article{	  brei95,
  author	= {L. Breiman},
  title		= {Better subset regression using the nonnegative garrote},
  journal	= {Technometrics},
  year		= {1995},
  volume	= {37},
  optnumber	= {},
  pages		= {373--384}
}

@Article{	  brei95,
  author	= {L. Breiman},
  title		= {Better subset regression using the nonnegative garrote},
  journal	= {Technometrics},
  year		= {1995},
  volume	= {37},
  optnumber	= {},
  pages		= {373--384}
}

@Article{	  brei96,
  author	= {L. Breiman},
  title		= {Bagging predictors},
  journal	= {Machine Learning},
  year		= {1996},
  volume	= {24},
  optnumber	= {},
  pages		= {123--140}
}

@Article{	  brei96,
  author	= {L. Breiman},
  title		= {Bagging predictors},
  journal	= {Machine Learning},
  year		= {1996},
  volume	= {24},
  optnumber	= {},
  pages		= {123--140}
}

@Article{	  brei98,
  author	= {L. Breiman},
  title		= {Arcing classifiers (with discussion)},
  journal	= {The Annals of Statistics},
  year		= {1998},
  volume	= {26},
  optnumber	= {},
  pages		= {801--849}
}

@Article{	  brei98,
  author	= {L. Breiman},
  title		= {Arcing classifiers (with discussion)},
  journal	= {The Annals of Statistics},
  year		= {1998},
  volume	= {26},
  optnumber	= {},
  pages		= {801--849}
}

@Article{	  brei99,
  author	= {L. Breiman},
  title		= {Prediction games \& arcing algorithms},
  journal	= {Neural Computation},
  year		= {1999},
  volume	= {11},
  optnumber	= {},
  pages		= {1493--1517}
}

@Article{	  brei99,
  author	= {L. Breiman},
  title		= {Prediction games \& arcing algorithms},
  journal	= {Neural Computation},
  year		= {1999},
  volume	= {11},
  optnumber	= {},
  pages		= {1493--1517}
}

@Article{	  buhlmannhothorn06,
  author	= {Peter B\"{u}hlmann and Torsten Hothorn},
  title		= {Boosting Algorithms: Regularization, Prediction and Model
		  Fitting},
  journal	= {Statistical Science},
  year		= {2007},
  volume	= {22},
  number	= {4},
  pages		= {477--505},
  doi		= {10.1214/07-STS242},
  arxiv		= {0804.2752},
  sici		= {0883-4237(2007)22:4<477:BARPAM>2.0.CO;2-5}
}

@TechReport{	  bustsh05,
  author	= {A. Buja and W. Stuetzle and Y. Shen},
  title		= {Loss functions for binary class probability estimation:
		  structure and applications},
  institution	= {University of Washington},
  year		= {2005},
  url		= {http://www.stat.washington.edu/wxs/Learning-papers/paper-proper-scoring.pdf}
		  
}

@TechReport{	  bustsh05,
  author	= {A. Buja and W. Stuetzle and Y. Shen},
  title		= {Loss functions for binary class probability estimation:
		  structure and applications},
  institution	= {University of Washington},
  year		= {2005},
  url		= {http://www.stat.washington.edu/wxs/Learning-papers/paper-proper-scoring.pdf}
		  
}

@Article{	  detpb03,
  author	= {M. Dettling and P. B\"uhlmann},
  title		= {Boosting for tumor classification with gene expression
		  data},
  journal	= {Bioinformatics},
  year		= {2003},
  volume	= {19},
  pages		= {1061--1069}
}

@Article{	  detpb03,
  author	= {M. Dettling and P. B\"uhlmann},
  title		= {Boosting for tumor classification with gene expression
		  data},
  journal	= {Bioinformatics},
  year		= {2003},
  volume	= {19},
  pages		= {1061--1069}
}

@Article{	  dett04,
  author	= {M. Dettling},
  title		= {{BagBoosting} for tumor classification with gene
		  expression data},
  journal	= {Bioinformatics},
  year		= {2004},
  volume	= {20},
  pages		= {3583--3593}
}

@Article{	  dett04,
  author	= {M. Dettling},
  title		= {{BagBoosting} for tumor classification with gene
		  expression data},
  journal	= {Bioinformatics},
  year		= {2004},
  volume	= {20},
  pages		= {3583--3593}
}

@TechReport{	  dimarz05,
  author	= {M. DiMarzio and C.C. Taylor},
  title		= {Multistep kernel regression smoothing by boosting},
  institution	= {University of Leeds},
  year		= 2005,
  url		= {http://www.maths.leeds.ac.uk/~charles/boostreg.pdf}
}

@TechReport{	  dimarz05,
  author	= {M. DiMarzio and C.C. Taylor},
  title		= {Multistep kernel regression smoothing by boosting},
  institution	= {University of Leeds},
  year		= 2005,
  url		= {http://www.maths.leeds.ac.uk/~charles/boostreg.pdf}
}

@Article{	  efron04lars,
  author	= {B. Efron and T. Hastie and I. Johnstone and R.
		  Tibshirani},
  title		= {Least Angle Regression (with discussion)},
  journal	= {The Annals of Statistics},
  year		= {2004},
  volume	= {32},
  optnumber	= {2},
  pages		= {407--451}
}

@Article{	  efron04lars,
  author	= {B. Efron and T. Hastie and I. Johnstone and R.
		  Tibshirani},
  title		= {Least Angle Regression (with discussion)},
  journal	= {The Annals of Statistics},
  year		= {2004},
  volume	= {32},
  optnumber	= {2},
  pages		= {407--451}
}

@TechReport{	  fenske+kneib+hothorn:2009,
  author	= {Nora Fenske and Thomas Kneib and Torsten Hothorn},
  title		= {Identifying Risk Factors for Severe Childhood Malnutrition
		  by Boosting Additive Quantile Regression},
  institution	= {Institut f{\"u}r Statistik,
		  Ludwig-Maximilians-Universit{\"a}t M{\"u}nchen},
  year		= 2009,
  url		= {http://epub.ub.uni-muenchen.de/10510/}
}

@Article{	  fht00,
  author	= {Jerome H. Friedman and Trevor Hastie and Robert
		  Tibshirani},
  title		= {Additive logistic regression: a statistical view of
		  boosting (with discussion)},
  journal	= {The Annals of Statistics},
  year		= {2000},
  volume	= {28},
  optnumber	= {},
  pages		= {337--407}
}

@InProceedings{	  freusch94,
  author	= {Y. Freund and R.E. Schapire},
  title		= {A decision-theoretic generalization of on-line learning
		  and an application to boosting},
  optcrossref	= {},
  optkey	= {},
  booktitle	= {Proceedings of the Second European Conference on
		  Computational Learning Theory},
  pages		= {},
  year		= {1995},
  series	= {Lecture Notes in Computer Science},
  opteditor	= {},
  optvolume	= {},
  optnumber	= {},
  optseries	= {},
  optaddress	= {},
  optmonth	= {},
  optorganization={},
  publisher	= {Springer},
  optnote	= {},
  optannote	= {}
}

@InProceedings{	  freusch94,
  author	= {Y. Freund and R.E. Schapire},
  title		= {A decision-theoretic generalization of on-line learning
		  and an application to boosting},
  optcrossref	= {},
  optkey	= {},
  booktitle	= {Proceedings of the Second European Conference on
		  Computational Learning Theory},
  pages		= {},
  year		= {1995},
  series	= {Lecture Notes in Computer Science},
  opteditor	= {},
  optvolume	= {},
  optnumber	= {},
  optseries	= {},
  optaddress	= {},
  optmonth	= {},
  optorganization={},
  publisher	= {Springer},
  optnote	= {},
  optannote	= {}
}

@InProceedings{	  freusch96,
  author	= {Y. Freund and R.E. Schapire},
  title		= {Experiments with a new boosting algorithm},
  optcrossref	= {},
  optkey	= {},
  booktitle	= {Proceedings of the Thirteenth International Conference on
		  Machine Learning},
  pages		= {148--156},
  year		= {1996},
  opteditor	= {},
  optvolume	= {},
  optnumber	= {},
  optseries	= {},
  optaddress	= {},
  optmonth	= {},
  optorganization={},
  publisher	= {Morgan Kaufmann Publishers Inc.},
  address	= {San Francisco, CA},
  optnote	= {},
  optannote	= {}
}

@InProceedings{	  freusch96,
  author	= {Y. Freund and R.E. Schapire},
  title		= {Experiments with a new boosting algorithm},
  optcrossref	= {},
  optkey	= {},
  booktitle	= {Proceedings of the Thirteenth International Conference on
		  Machine Learning},
  pages		= {148--156},
  year		= {1996},
  opteditor	= {},
  optvolume	= {},
  optnumber	= {},
  optseries	= {},
  optaddress	= {},
  optmonth	= {},
  optorganization={},
  publisher	= {Morgan Kaufmann Publishers Inc.},
  address	= {San Francisco, CA},
  optnote	= {},
  optannote	= {}
}

@Article{	  freusch97,
  author	= {Y. Freund and R.E. Schapire},
  title		= {A decision-theoretic generalization of on-line learning
		  and an application to boosting},
  journal	= {Journal of Computer and System Sciences},
  year		= {1997},
  volume	= {55},
  pages		= {119--139}
}

@Article{	  freusch97,
  author	= {Y. Freund and R.E. Schapire},
  title		= {A decision-theoretic generalization of on-line learning
		  and an application to boosting},
  journal	= {Journal of Computer and System Sciences},
  year		= {1997},
  volume	= {55},
  pages		= {119--139}
}

@Article{	  fried01,
  author	= {J.H. Friedman},
  title		= {Greedy function approximation: a gradient boosting
		  machine},
  journal	= {The Annals of Statistics},
  year		= {2001},
  volume	= {29},
  optnumber	= {},
  pages		= {1189--1232}
}

@Article{	  fried01,
  author	= {J.H. Friedman},
  title		= {Greedy function approximation: a gradient boosting
		  machine},
  journal	= {The Annals of Statistics},
  year		= {2001},
  volume	= {29},
  optnumber	= {},
  pages		= {1189--1232}
}

@Article{	  garcia2005,
  author	= {A. L. Garcia and K. Wagner and T. Hothorn and C. Koebnick
		  and H. J. Zunft and U. Trippo},
  title		= {Improved prediction of body fat by measuring skinfold
		  thickness, circumferences, and bone breadths},
  journal	= {Obesity Research},
  year		= 2005,
  volume	= 13,
  number	= 3,
  pages		= {626--634}
}

@Article{	  greenshtein03,
  author	= {E. Greenshtein and Y. Ritov},
  title		= {Persistence in high-dimensional predictor selection and
		  the virtue of over-parametrization},
  journal	= {Bernoulli},
  year		= 2004,
  volume	= 10,
  number	= 6,
  pages		= {971--988}
}

@Article{	  greenshtein03,
  author	= {E. Greenshtein and Y. Ritov},
  title		= {Persistence in high-dimensional predictor selection and
		  the virtue of over-parametrization},
  journal	= {Bernoulli},
  year		= 2004,
  volume	= 10,
  number	= 6,
  pages		= {971--988}
}

@Book{		  grsilv94,
  author	= {P.J. Green and B.W. Silverman},
  title		= {Nonparametric Regression and Generalized Linear Models: A
		  Roughness Penalty Approach},
  publisher	= {Chapman \& Hall},
  address	= {New York},
  year		= {1994}
}

@Book{		  grsilv94,
  author	= {P.J. Green and B.W. Silverman},
  title		= {Nonparametric Regression and Generalized Linear Models: A
		  Roughness Penalty Approach},
  publisher	= {Chapman \& Hall},
  address	= {New York},
  year		= {1994}
}

@Book{		  hastetal01,
  author	= {T. Hastie and R. Tibshirani and J. Friedman},
  title		= {The Elements of Statistical Learning; Data
		  Mining,Inference and Prediction},
  publisher	= {Springer},
  address	= {New York},
  year		= {2001}
}

@Book{		  hastetal01,
  author	= {T. Hastie and R. Tibshirani and J. Friedman},
  title		= {The Elements of Statistical Learning; Data
		  Mining,Inference and Prediction},
  publisher	= {Springer},
  address	= {New York},
  year		= {2001}
}

@Article{	  hatib86,
  author	= {T. Hastie and R. Tibshirani},
  title		= {Generalized Additive Models (with discussion)},
  journal	= {Statistical Science},
  year		= {1986},
  volume	= {1},
  optnumber	= {},
  pages		= {297--318}
}

@Article{	  hatib86,
  author	= {T. Hastie and R. Tibshirani},
  title		= {Generalized Additive Models (with discussion)},
  journal	= {Statistical Science},
  year		= {1986},
  volume	= {1},
  optnumber	= {},
  pages		= {297--318}
}

@Book{		  hatib90,
  author	= {T. Hastie and R. Tibshirani},
  title		= {Generalized Additive Models},
  publisher	= {Chapman \& Hall},
  address	= {London},
  year		= {1990}
}

@Book{		  hatib90,
  author	= {T. Hastie and R. Tibshirani},
  title		= {Generalized Additive Models},
  publisher	= {Chapman \& Hall},
  address	= {London},
  year		= {1990}
}

@Article{	  hayu01,
  author	= {M. Hansen and B. Yu},
  title		= {Model selection and minimum description length principle},
  journal	= {Journal of the American Statistical Association},
  year		= {2001},
  volume	= {96},
  optnumber	= {},
  pages		= {746--774}
}

@Article{	  hayu01,
  author	= {M. Hansen and B. Yu},
  title		= {Model selection and minimum description length principle},
  journal	= {Journal of the American Statistical Association},
  year		= {2001},
  volume	= {96},
  optnumber	= {},
  pages		= {746--774}
}

@Article{	  hothetal06,
  author	= {T. Hothorn and P. B\"uhlmann and S. Dudoit and A. Molinaro
		  and M. van der Laan},
  title		= {Survival ensembles},
  journal	= {Biostatistics},
  year		= {2006},
  volume	= {7},
  optnumber	= {3},
  pages		= {355--373}
}

@Article{	  hothorn2006party,
  author	= {Torsten Hothorn and Kurt Hornik and Achim Zeileis},
  title		= {Unbiased Recursive Partitioning: A Conditional Inference
		  Framework},
  journal	= {Journal of Computational and Graphical Statistics},
  year		= 2006,
  volume	= 15,
  number	= 3,
  pages		= {651--674}
}

@Article{	  hothorn:2006:amstat,
  key		= {575},
  author	= {Torsten Hothorn and Kurt Hornik and Mark A. van de Wiel
		  and Achim Zeileis},
  title		= {A {L}ego System for Conditional Inference},
  journal	= {The American Statistician},
  year		= {2006},
  volume	= {60},
  issue		= {3},
  pages		= {257--263},
  doi		= {10.1198/000313006X118430},
  url		= {http://statmath.wu-wien.ac.at/~zeileis/papers/Hothorn+Hornik+VanDeWiel-2006.pdf}
		  
}

@Article{	  hothorn:2006:bioinformatics:16940323,
  key		= {576},
  author	= {Hothorn, T and B{\"u}hlmann, P},
  title		= {Model-based Boosting in High Dimensions},
  journal	= {Bioinformatics},
  year		= {2006},
  volume	= 22,
  number	= 22,
  pmid		= {16940323},
  month		= {Nov},
  doi		= {doi:10.1093/bioinformatics/btl462},
  pages		= {2828--2829}
}

@TechReport{	  huangetal06,
  author	= {J. Huang and S. Ma and C.-H. Zhang},
  title		= {Adaptive {L}asso for sparse high-dimensional regression},
  institution	= {University of Iowa},
  year		= 2006,
  url		= {http://www.stat.uiowa.edu/techrep/tr374.pdf}
}

@TechReport{	  huangetal06,
  author	= {J. Huang and S. Ma and C.-H. Zhang},
  title		= {Adaptive {L}asso for sparse high-dimensional regression},
  institution	= {University of Iowa},
  year		= 2006,
  url		= {http://www.stat.uiowa.edu/techrep/tr374.pdf}
}

@Article{	  hur98,
  author	= {C.M. Hurvich and J.S. Simonoff and C.-L. Tsai},
  title		= {Smoothing parameter selection in nonparametric regression
		  using an improved {A}kaike information criterion},
  journal	= {Journal of the Royal Statististical Society, Series B},
  year		= {1998},
  volume	= {60},
  optnumber	= {},
  pages		= {271--293}
}

@Article{	  hur98,
  author	= {C.M. Hurvich and J.S. Simonoff and C.-L. Tsai},
  title		= {Smoothing parameter selection in nonparametric regression
		  using an improved {A}kaike information criterion},
  journal	= {Journal of the Royal Statististical Society, Series B},
  year		= {1998},
  volume	= {60},
  optnumber	= {},
  pages		= {271--293}
}

@InProceedings{	  iyetal00,
  author	= {R.D. Iyer and D.D. Lewis and R.E. Schapire and Y. Singer
		  and A. Singhal},
  title		= {Boosting for document routing},
  optcrossref	= {},
  optkey	= {},
  booktitle	= {Proceedings of CIKM-00, 9th ACM Int. Conf. on Information
		  and Knowledge Management},
  pages		= {70--77},
  year		= {2000},
  editor	= {A. Agah and J. Callan and E. Rundensteiner},
  optvolume	= {},
  optnumber	= {},
  series	= {},
  optaddress	= {},
  optmonth	= {},
  optorganization={},
  publisher	= {ACM Press},
  optnote	= {},
  optannote	= {}
}

@InProceedings{	  iyetal00,
  author	= {R.D. Iyer and D.D. Lewis and R.E. Schapire and Y. Singer
		  and A. Singhal},
  title		= {Boosting for document routing},
  optcrossref	= {},
  optkey	= {},
  booktitle	= {Proceedings of CIKM-00, 9th ACM Int. Conf. on Information
		  and Knowledge Management},
  pages		= {70--77},
  year		= {2000},
  editor	= {A. Agah and J. Callan and E. Rundensteiner},
  optvolume	= {},
  optnumber	= {},
  series	= {},
  optaddress	= {},
  optmonth	= {},
  optorganization={},
  publisher	= {ACM Press},
  optnote	= {},
  optannote	= {}
}

@Article{	  jiang04,
  author	= {W. Jiang},
  title		= {Process consistency for {AdaBoost} (with discussion)},
  journal	= {The Annals of Statistics},
  year		= {2004},
  volume	= {32},
  pages		= {13--29 (disc. pp. 85--134)}
}

@Article{	  jiang04,
  author	= {W. Jiang},
  title		= {Process consistency for {AdaBoost} (with discussion)},
  journal	= {The Annals of Statistics},
  year		= {2004},
  volume	= {32},
  pages		= {13--29 (disc. pp. 85--134)}
}

@Article{	  kear94,
  author	= {M. Kearns and L. Valiant},
  title		= {Cryptographic limitations on learning {Boolean} formulae
		  and finite automata},
  journal	= {Journal of the Association for Computing Machinery},
  year		= {1994},
  volume	= {41},
  pages		= {67--95}
}

@Article{	  kear94,
  author	= {M. Kearns and L. Valiant},
  title		= {Cryptographic limitations on learning {Boolean} formulae
		  and finite automata},
  journal	= {Journal of the Association for Computing Machinery},
  year		= {1994},
  volume	= {41},
  pages		= {67--95}
}

@Article{	  kneib+hothorn+tutz:2009,
  author	= {Thomas Kneib and Torsten Hothorn and Gerhard Tutz},
  title		= {Variable Selection and Model Choice in Geoadditive
		  Regression Models},
  journal	= {Biometrics},
  year		= {2009},
  volume	= 65,
  number	= 2,
  pages		= {626--634}
}

@Article{	  kolpa02,
  author	= {V. Koltchinskii and D. Panchenko},
  title		= {Empirical margin distributions and bounding the
		  generalization error of combined classifiers},
  journal	= {The Annals of Statistics},
  year		= {2002},
  volume	= {30},
  pages		= {1--50}
}

@Article{	  kolpa02,
  author	= {V. Koltchinskii and D. Panchenko},
  title		= {Empirical margin distributions and bounding the
		  generalization error of combined classifiers},
  journal	= {The Annals of Statistics},
  year		= {2002},
  volume	= {30},
  pages		= {1--50}
}

@Article{	  leititutz06,
  year		= 2007,
  author	= {F. Leitenstorfer and G. Tutz},
  title		= {Generalized Monotonic Regression Based on {B}-Splines with
		  an Application to Air Pollution Data},
  journal	= {Biostatistics},
  note		= {(in press)}
}

@Article{	  leititutz06,
  year		= 2007,
  author	= {F. Leitenstorfer and G. Tutz},
  title		= {Generalized Monotonic Regression Based on {B}-Splines with
		  an Application to Air Pollution Data},
  journal	= {Biostatistics},
  note		= {(in press)}
}

@Article{	  leititutz07,
  year		= {2007},
  author	= {F. Leitenstorfer and G. Tutz},
  title		= {Knot selection by boosting techniques},
  journal	= {Computational Statistics \& Data Analysis},
  volume	= 51,
  pages		= {4605--4621}
}

@Article{	  leititutz07,
  year		= {2007},
  author	= {F. Leitenstorfer and G. Tutz},
  title		= {Knot selection by boosting techniques},
  journal	= {Computational Statistics \& Data Analysis},
  volume	= 51,
  pages		= {4605--4621}
}

@InProceedings{	  letutz06,
  author	= {F. Leitenstorfer and G. Tutz},
  title		= {Smoothing with curvature constraints based on boosting
		  techniques},
  booktitle	= {Proceedings in Computational Statistics (COMPSTAT)},
  year		= {2006},
  editor	= {A. Rizzi and M. Vichi},
  publisher	= {Physica-Verlag},
  pages		= {1267--1276},
  address	= {Heidelberg}
}

@InProceedings{	  letutz06,
  author	= {F. Leitenstorfer and G. Tutz},
  title		= {Smoothing with curvature constraints based on boosting
		  techniques},
  booktitle	= {Proceedings in Computational Statistics (COMPSTAT)},
  year		= {2006},
  editor	= {A. Rizzi and M. Vichi},
  publisher	= {Physica-Verlag},
  pages		= {1267--1276},
  address	= {Heidelberg}
}

@Article{	  liluan2005,
  author	= {H. Li and Y. Luan},
  title		= {Boosting proportional hazards models using smoothing
		  splines, with applications to high-dimensional microarray
		  data},
  journal	= {Bioinformatics},
  volume	= 21,
  number	= 10,
  year		= 2005,
  pages		= {2403--2409}
}

@Article{	  liluan2005,
  author	= {H. Li and Y. Luan},
  title		= {Boosting proportional hazards models using smoothing
		  splines, with applications to high-dimensional microarray
		  data},
  journal	= {Bioinformatics},
  volume	= 21,
  number	= 10,
  year		= 2005,
  pages		= {2403--2409}
}

@InProceedings{	  lozetal06,
  author	= {A.C. Lozano and S.R. Kulkarni and R.E. Schapire},
  title		= {Convergence and consistency of regularized boosting
		  algorithms with stationary $\beta$-mixing observations},
  booktitle	= {Advances in Neural Information Processing Systems},
  pages		= {819--826},
  year		= 2006,
  editor	= {Y. Weiss and B. Sch{\"o}lkopf and J. Platt},
  volume	= {18},
  series	= {},
  publisher	= {MIT Press}
}

@InProceedings{	  lozetal06,
  author	= {A.C. Lozano and S.R. Kulkarni and R.E. Schapire},
  title		= {Convergence and consistency of regularized boosting
		  algorithms with stationary $\beta$-mixing observations},
  booktitle	= {Advances in Neural Information Processing Systems},
  pages		= {819--826},
  year		= 2006,
  editor	= {Y. Weiss and B. Sch{\"o}lkopf and J. Platt},
  volume	= {18},
  series	= {},
  publisher	= {MIT Press}
}

@Article{	  lugvay04,
  author	= {G. Lugosi and N. Vayatis},
  title		= {On the {B}ayes-risk consistency of regularized boosting
		  methods (with discussion)},
  journal	= {The Annals of Statistics},
  year		= {2004},
  volume	= {32},
  pages		= {30--55 (disc. pp. 85--134)}
}

@Article{	  lugvay04,
  author	= {G. Lugosi and N. Vayatis},
  title		= {On the {B}ayes-risk consistency of regularized boosting
		  methods (with discussion)},
  journal	= {The Annals of Statistics},
  year		= {2004},
  volume	= {32},
  pages		= {30--55 (disc. pp. 85--134)}
}

@Article{	  lutzpb06,
  author	= {R.W. Lutz and P. B\"uhlmann},
  title		= {Boosting for high-multivariate responses in
		  high-dimensional linear regression},
  journal	= {Statistica Sinica},
  year		= {2006},
  volume	= {16},
  optnumber	= {},
  pages		= {471--494}
}

@Article{	  lutzpb06,
  author	= {R.W. Lutz and P. B\"uhlmann},
  title		= {Boosting for high-multivariate responses in
		  high-dimensional linear regression},
  journal	= {Statistica Sinica},
  year		= {2006},
  volume	= {16},
  optnumber	= {},
  pages		= {471--494}
}

@Article{	  mannor03,
  author	= {S. Mannor and R. Meir and T. Zhang},
  title		= {Greedy algorithms for classification--consistency,
		  convergence rates, and adaptivity},
  journal	= {Journal of Machine Learning Research},
  year		= {2003},
  volume	= {4},
  optnumber	= {},
  pages		= {713--741}
}

@Article{	  mannor03,
  author	= {S. Mannor and R. Meir and T. Zhang},
  title		= {Greedy algorithms for classification--consistency,
		  convergence rates, and adaptivity},
  journal	= {Journal of Machine Learning Research},
  year		= {2003},
  volume	= {4},
  optnumber	= {},
  pages		= {713--741}
}

@InProceedings{	  masetal00,
  author	= {L. Mason and J. Baxter and P. Bartlett and M. Frean},
  title		= {Functional gradient techniques for combining hypotheses},
  optcrossref	= {},
  optkey	= {},
  booktitle	= {Advances in Large Margin Classifiers},
  pages		= {},
  year		= {2000},
  editor	= {A. Smola and P. Bartlett and B. Sch\"olkopf and D.
		  Schuurmans},
  optvolume	= {},
  optnumber	= {},
  series	= {},
  optaddress	= {},
  optmonth	= {},
  optorganization={},
  publisher	= {MIT Press, Cambridge},
  optnote	= {},
  optannote	= {}
}

@InProceedings{	  masetal00,
  author	= {L. Mason and J. Baxter and P. Bartlett and M. Frean},
  title		= {Functional gradient techniques for combining hypotheses},
  optcrossref	= {},
  optkey	= {},
  booktitle	= {Advances in Large Margin Classifiers},
  pages		= {},
  year		= {2000},
  editor	= {A. Smola and P. Bartlett and B. Sch\"olkopf and D.
		  Schuurmans},
  optvolume	= {},
  optnumber	= {},
  series	= {},
  optaddress	= {},
  optmonth	= {},
  optorganization={},
  publisher	= {MIT Press, Cambridge},
  optnote	= {},
  optannote	= {}
}

@Article{	  mazh93,
  author	= {S. Mallat and Z. Zhang},
  title		= {Matching pursuits with time-frequency dictionaries},
  journal	= {IEEE Transactions on Signal Processing},
  year		= {1993},
  volume	= {41},
  pages		= {3397--3415}
}

@Article{	  mazh93,
  author	= {S. Mallat and Z. Zhang},
  title		= {Matching pursuits with time-frequency dictionaries},
  journal	= {IEEE Transactions on Signal Processing},
  year		= {1993},
  volume	= {41},
  pages		= {3397--3415}
}

@Article{	  mccaffreyridgewaymorral2004,
  author	= {D. F. McCaffrey and G. Ridgeway and A. R. G. Morral},
  title		= {Propensity score estimation with boosted regression for
		  evaluating causal effects in observational studies},
  journal	= {Psychological Methods},
  year		= 2004,
  volume	= 9,
  number	= 4,
  pages		= {403--425}
}

@Article{	  mccaffreyridgewaymorral2004,
  author	= {D. F. McCaffrey and G. Ridgeway and A. R. G. Morral},
  title		= {Propensity score estimation with boosted regression for
		  evaluating causal effects in observational studies},
  journal	= {Psychological Methods},
  year		= 2004,
  volume	= 9,
  number	= 4,
  pages		= {403--425}
}

@Article{	  measeetal06,
  author	= {D. Mease and A.J. Wyner and A. Buja},
  title		= {Cost-weighted boosting with jittering and
		  over/under-sampling: {JOUS}-Boost},
  journal	= {Journal of Machine Learning Research},
  year		= {2007},
  volume	= 8,
  pages		= {409--439}
}

@Article{	  measeetal06,
  author	= {D. Mease and A.J. Wyner and A. Buja},
  title		= {Cost-weighted boosting with jittering and
		  over/under-sampling: {JOUS}-Boost},
  journal	= {Journal of Machine Learning Research},
  year		= {2007},
  volume	= 8,
  pages		= {409--439}
}

@Article{	  mebu10,
  author	= {Nicolai Meinshausen and Peter B{\"u}hlmann},
  title		= {Stability Selection (with discussion)},
  journal	= {Journal of the Royal Statistical Society, Series B},
  year		= {2010},
  volume	= {},
  number	= {},
  pages		= {},
  note		= {In press}
}

@Article{	  meipb06,
  author	= {N. Meinshausen and P. B{\"u}hlmann},
  title		= {High-dimensional graphs and variable selection with the
		  {L}asso},
  journal	= {The Annals of Statistics},
  year		= {2006},
  volume	= {34},
  number	= {3},
  pages		= {1436--1462}
}

@Article{	  meipb06,
  author	= {N. Meinshausen and P. B{\"u}hlmann},
  title		= {High-dimensional graphs and variable selection with the
		  {L}asso},
  journal	= {The Annals of Statistics},
  year		= {2006},
  volume	= {34},
  number	= {3},
  pages		= {1436--1462}
}

@InProceedings{	  meirae03,
  author	= {R. Meir and G. R\"atsch},
  title		= {An introduction to boosting and leveraging},
  booktitle	= {Advanced Lectures on Machine Learning},
  pages		= {119--184},
  year		= 2003,
  editor	= {S. Mendelson and A. Smola},
  volume	= {},
  series	= {Lecture Notes in Computer Science},
  publisher	= {Springer}
}

@InProceedings{	  meirae03,
  author	= {R. Meir and G. R\"atsch},
  title		= {An introduction to boosting and leveraging},
  booktitle	= {Advanced Lectures on Machine Learning},
  pages		= {119--184},
  year		= 2003,
  editor	= {S. Mendelson and A. Smola},
  volume	= {},
  series	= {Lecture Notes in Computer Science},
  publisher	= {Springer}
}

@Article{	  molinarodudiotvdlaan2003,
  key		= {394},
  author	= {Annette M. Molinaro and Sandrine Dudoit and Mark J. van
		  der Laan},
  title		= {Tree-Based Multivariate Regression and Density Estimation
		  with Right-Censored Data},
  year		= {2004},
  journal	= {Journal of Multivariate Analysis},
  pages		= {154--177},
  volume	= {90},
  number	= {1}
}

@Article{	  molinarodudiotvdlaan2003,
  key		= {394},
  author	= {Annette M. Molinaro and Sandrine Dudoit and Mark J. van
		  der Laan},
  title		= {Tree-Based Multivariate Regression and Density Estimation
		  with Right-Censored Data},
  year		= {2004},
  journal	= {Journal of Multivariate Analysis},
  pages		= {154--177},
  volume	= {90},
  number	= {1}
}

@Article{	  munketal05,
  author	= {N. Bissantz and T. Hohage and A. Munk and F. Ruymgaart},
  title		= {Convergence rates of general regularization methods for
		  statistical inverse problems and applications},
  journal	= {{SIAM} Journal of Numerical Analysis},
  year		= 2007,
  note		= {(in press)},
  url		= {http://www.stochastik.math.uni-goettingen.de/preprints/bissantz_hohage_munk_ruymgaart.pdf}
		  
}

@Article{	  munketal05,
  author	= {N. Bissantz and T. Hohage and A. Munk and F. Ruymgaart},
  title		= {Convergence rates of general regularization methods for
		  statistical inverse problems and applications},
  journal	= {{SIAM} Journal of Numerical Analysis},
  year		= 2007,
  note		= {(in press)},
  url		= {http://www.stochastik.math.uni-goettingen.de/preprints/bissantz_hohage_munk_ruymgaart.pdf}
		  
}

@Article{	  osbetal00,
  author	= {M.R. Osborne and B. Presnell and B.A. Turlach},
  title		= {A new approach to variable selection in least squares
		  problems},
  journal	= {IMA Journal of Numerical Analysis},
  year		= {2000},
  volume	= {20},
  pages		= {389--403}
}

@Article{	  osbetal00,
  author	= {M.R. Osborne and B. Presnell and B.A. Turlach},
  title		= {A new approach to variable selection in least squares
		  problems},
  journal	= {IMA Journal of Numerical Analysis},
  year		= {2000},
  volume	= {20},
  pages		= {389--403}
}

@Article{	  parha06,
  author	= {M.-Y. Park and T. Hastie},
  title		= {An {L1} regularization-path algorithm for generalized
		  linear models},
  journal	= {Journal of the Royal Statistical Society, Series B},
  year		= 2007,
  note		= {(in press)},
  url		= {http://www-stat.stanford.edu/~hastie/Papers/glmpath.jrssb.pdf}
		  
}

@Article{	  parha06,
  author	= {M.-Y. Park and T. Hastie},
  title		= {An {L1} regularization-path algorithm for generalized
		  linear models},
  journal	= {Journal of the Royal Statistical Society, Series B},
  year		= 2007,
  note		= {(in press)},
  url		= {http://www-stat.stanford.edu/~hastie/Papers/glmpath.jrssb.pdf}
		  
}

@Article{	  pb06,
  author	= {P. B\"uhlmann},
  title		= {Boosting for high-dimensional linear models},
  journal	= {The Annals of Statistics},
  year		= {2006},
  volume	= {34},
  optnumber	= {},
  pages		= {559--583}
}

@Article{	  pb06,
  author	= {Peter B\"uhlmann},
  title		= {Boosting for high-dimensional linear models},
  journal	= {The Annals of Statistics},
  year		= {2006},
  volume	= {34},
  optnumber	= {},
  pages		= {559--583}
}

@TechReport{	  pb06b,
  author	= {P. B\"uhlmann},
  title		= {Twin Boosting: improved feature selection and prediction},
  institution	= {ETH Z\"urich},
  year		= {2007},
  url		= {ftp://ftp.stat.math.ethz.ch/Research-Reports/Other-Manuscripts/buhlmann/TwinBoosting1.pdf}
		  
}

@TechReport{	  pb06b,
  author	= {P. B\"uhlmann},
  title		= {Twin Boosting: improved feature selection and prediction},
  institution	= {ETH Z\"urich},
  year		= {2007},
  url		= {ftp://ftp.stat.math.ethz.ch/Research-Reports/Other-Manuscripts/buhlmann/TwinBoosting1.pdf}
		  
}

@InProceedings{	  pblutz06,
  author	= {P. B\"uhlmann and R.W. Lutz},
  title		= {Boosting algorithms: with an application to bootstrapping
		  multivariate time series},
  optcrossref	= {},
  optkey	= {},
  booktitle	= {The Frontiers in Statistics},
  pages		= {},
  year		= {2006},
  editor	= {J. Fan and H. Koul},
  optvolume	= {},
  optnumber	= {},
  series	= {},
  optaddress	= {},
  optmonth	= {},
  optorganization={},
  publisher	= {Imperial College Press},
  optnote	= {},
  optannote	= {}
}

@InProceedings{	  pblutz06,
  author	= {P. B\"uhlmann and R.W. Lutz},
  title		= {Boosting algorithms: with an application to bootstrapping
		  multivariate time series},
  optcrossref	= {},
  optkey	= {},
  booktitle	= {The Frontiers in Statistics},
  pages		= {},
  year		= {2006},
  editor	= {J. Fan and H. Koul},
  optvolume	= {},
  optnumber	= {},
  series	= {},
  optaddress	= {},
  optmonth	= {},
  optorganization={},
  publisher	= {Imperial College Press},
  optnote	= {},
  optannote	= {}
}

@Article{	  pbyu00,
  author	= {Peter B\"uhlmann and Bin Yu},
  title		= {Discussion of Additive logistic regression: a statistical
		  view {(J. Friedman, T. Hastie and R. Tibshirani, auths.)}},
  journal	= {The Annals of Statistics},
  year		= {2000},
  volume	= {28},
  optnumber	= {},
  pages		= {377--386}
}

@Article{	  pbyu00,
  author	= {P. B\"uhlmann and B. Yu},
  title		= {Discussion of Additive logistic regression: a statistical
		  view {(J. Friedman, T. Hastie and R. Tibshirani, auths.)}},
  journal	= {The Annals of Statistics},
  year		= {2000},
  volume	= {28},
  optnumber	= {},
  pages		= {377--386}
}

@Article{	  pbyu03,
  author	= {Peter B\"uhlmann and Bin Yu},
  title		= {Boosting with the {$L_2$} loss: {R}egression and
		  classification},
  journal	= {Journal of the American Statistical Association},
  year		= {2003},
  volume	= {98},
  optnumber	= {},
  pages		= {324--339}
}

@Article{	  pbyu05,
  author	= {P. B\"uhlmann and B. Yu},
  title		= {Sparse Boosting},
  journal	= {Journal of Machine Learning Research},
  year		= {2006},
  volume	= {7},
  pages		= {1001--1024}
}

@Article{	  pbyu05,
  author	= {P. B\"uhlmann and B. Yu},
  title		= {Sparse Boosting},
  journal	= {Journal of Machine Learning Research},
  year		= {2006},
  volume	= {7},
  pages		= {1001--1024}
}

@Manual{	  pkg:boost,
  title		= {boost: Boosting Methods for Real and Simulated Data},
  author	= {Marcel Dettling},
  year		= {2006},
  note		= {{R} package version 1.0-0},
  url		= {http://CRAN.R-project.org}
}

@Manual{	  pkg:boost,
  title		= {boost: Boosting Methods for Real and Simulated Data},
  author	= {Marcel Dettling},
  year		= {2006},
  note		= {{R} package version 1.0-0},
  url		= {http://CRAN.R-project.org}
}

@Manual{	  pkg:gamboost,
  title		= {Generalized additive models by likelihood based boosting},
  author	= {Harald Binder},
  year		= {2006},
  note		= {{R} package version 0.9-3},
  url		= {http://CRAN.R-project.org}
}

@Manual{	  pkg:gamboost,
  title		= {Generalized additive models by likelihood based boosting},
  author	= {Harald Binder},
  year		= {2006},
  note		= {{R} package version 0.9-3},
  url		= {http://CRAN.R-project.org}
}

@Manual{	  pkg:gbm,
  title		= {gbm: Generalized Boosted Regression Models},
  author	= {Greg Ridgeway},
  year		= {2006},
  note		= {{R} package version 1.5-7},
  url		= {http://www.i-pensieri.com/gregr/gbm.shtml}
}

@Manual{	  pkg:gbm,
  title		= {gbm: Generalized Boosted Regression Models},
  author	= {Greg Ridgeway},
  year		= {2006},
  note		= {{R} package version 1.5-7},
  url		= {http://www.i-pensieri.com/gregr/gbm.shtml}
}

@Manual{	  pkg:lars,
  title		= {lars: Least Angle Regression, Lasso and Forward
		  Stagewise},
  author	= {Trevor Hastie and Bradley Efron},
  year		= {2004},
  note		= {{R} package version 0.9-7},
  url		= {http://CRAN.R-project.org}
}

@Manual{	  pkg:lars,
  title		= {lars: Least Angle Regression, Lasso and Forward
		  Stagewise},
  author	= {Trevor Hastie and Bradley Efron},
  year		= {2004},
  note		= {{R} package version 0.9-7},
  url		= {http://CRAN.R-project.org}
}

@Manual{	  pkg:matrix,
  title		= {Matrix: Sparse and Dense Matrix Classes and Methods},
  author	= {Douglas Bates and Martin M\"achler},
  year		= {2009},
  note		= {R package version 0.999375-38},
  url		= {http://CRAN.R-project.org/package=Matrix}
}

@Manual{	  pkg:mboost,
  title		= {mboost: Model-Based Boosting},
  author	= {Torsten Hothorn and Peter B{\"u}hlmann and Thomas Kneib
		  and Matthias Schmid and Benjamin Hofner},
  year		= {2010},
  note		= {R package version 2.0-4},
  url		= {http://CRAN.R-project.org/package=mboost}
}

@Manual{	  pkg:mfp,
  title		= {mfp: Multivariable Fractional Polynomials},
  author	= {Gareth Ambler and Axel Benner},
  year		= {2005},
  note		= {{R} package version 1.4.0},
  url		= {http://CRAN.R-project.org}
}

@Manual{	  pkg:mfp,
  title		= {mfp: Multivariable Fractional Polynomials},
  author	= {Gareth Ambler and Axel Benner},
  year		= {2005},
  note		= {{R} package version 1.4.0},
  url		= {http://CRAN.R-project.org}
}

@Manual{	  pkg:multicore,
  title		= {multicore: Parallel Processing of R Code on Machines with
		  Multiple Cores or CPUs},
  author	= {Simon Urbanek},
  year		= {2009},
  note		= {R package version 0.1-3},
  url		= {http://www.rforge.net/multicore/}
}

@Manual{	  pkg:party,
  title		= {party: A Laboratory for Recursive Part(y)itioning},
  author	= {Torsten Hothorn and Kurt Hornik and Achim Zeileis},
  year		= {2006},
  note		= {{R} package version 0.9-11,
		  \url{http://CRAN.R-project.org/}}
}

@Manual{	  pkg:party,
  title		= {party: A Laboratory for Recursive Part(y)itioning},
  author	= {Torsten Hothorn and Kurt Hornik and Achim Zeileis},
  year		= {2006},
  note		= {{R} package version 0.9-11,
		  \url{http://CRAN.R-project.org/}}
}

@Manual{	  pkg:snow,
  title		= {snow: Simple Network of Workstations},
  author	= {Luke Tierney and Anthony J. Rossini and Na Li and Hana
		  Sevcikova},
  year		= {2008},
  note		= {R package version 0.3-3},
  url		= {http://CRAN.R-project.org/package=snow}
}

@Manual{	  r2006,
  title		= {R: A Language and Environment for Statistical Computing},
  author	= {{R Development Core Team}},
  organization	= {R Foundation for Statistical Computing},
  address	= {Vienna, Austria},
  year		= {2006},
  note		= {{ISBN} 3-900051-07-0},
  url		= {http://www.R-project.org}
}

@Manual{	  r2006,
  title		= {R: A Language and Environment for Statistical Computing},
  author	= {{R Development Core Team}},
  organization	= {R Foundation for Statistical Computing},
  address	= {Vienna, Austria},
  year		= {2006},
  note		= {{ISBN} 3-900051-07-0},
  url		= {http://www.R-project.org}
}

@Article{	  raetetal01,
  author	= {G. R\"atsch and T. Onoda and K.R. M\"uller},
  title		= {Soft margins for {AdaBoost}},
  journal	= {Machine Learning},
  year		= {2001},
  volume	= {42},
  optnumber	= {},
  pages		= {287--320}
}

@Article{	  raetetal01,
  author	= {G. R\"atsch and T. Onoda and K.R. M\"uller},
  title		= {Soft margins for {AdaBoost}},
  journal	= {Machine Learning},
  year		= {2001},
  volume	= {42},
  optnumber	= {},
  pages		= {287--320}
}

@Article{	  ridgew00,
  author	= {G. Ridgeway},
  title		= {Discussion of {A}dditive logistic regression: a
		  statistical view of boosting {(J. Friedman, T. Hastie, R.
		  Tibshirani, auths.)}},
  journal	= {The Annals of Statistics},
  year		= {2000},
  volume	= {28},
  optnumber	= {},
  pages		= {393--400}
}

@Article{	  ridgew00,
  author	= {G. Ridgeway},
  title		= {Discussion of {A}dditive logistic regression: a
		  statistical view of boosting {(J. Friedman, T. Hastie, R.
		  Tibshirani, auths.)}},
  journal	= {The Annals of Statistics},
  year		= {2000},
  volume	= {28},
  optnumber	= {},
  pages		= {393--400}
}

@Article{	  ridgew02,
  author	= {G. Ridgeway},
  title		= {Looking for Lumps: {B}oosting and bagging for density
		  estimation},
  journal	= {Computational Statistics \& Data Analysis},
  year		= {2002},
  volume	= {38},
  optnumber	= {},
  pages		= {379--392}
}

@Article{	  ridgew02,
  author	= {G. Ridgeway},
  title		= {Looking for Lumps: {B}oosting and bagging for density
		  estimation},
  journal	= {Computational Statistics \& Data Analysis},
  year		= {2002},
  volume	= {38},
  optnumber	= {},
  pages		= {379--392}
}

@Article{	  ridgew99,
  author	= {G. Ridgeway},
  title		= {The state of boosting},
  journal	= {Computing Science and Statistics},
  year		= {1999},
  volume	= {31},
  optnumber	= {},
  pages		= {172--181}
}

@Article{	  sauerbrei1999,
  author	= {Willi Sauerbrei and Patrick Royston},
  title		= {Building multivariable prognostic and diagnostic models:
		  Transformation of the predictors by using fractional
		  polynomials},
  journal	= {Journal of the Royal Statistical Society, Series A},
  pages		= {71--94},
  year		= {1999},
  volume	= {162},
  number	= {1}
}

@Article{	  sauerbrei1999,
  author	= {Willi Sauerbrei and Patrick Royston},
  title		= {Building multivariable prognostic and diagnostic models:
		  Transformation of the predictors by using fractional
		  polynomials},
  journal	= {Journal of the Royal Statistical Society, Series A},
  pages		= {71--94},
  year		= {1999},
  volume	= {162},
  number	= {1}
}

@Article{	  sauerbreietal2006,
  title		= {Multivariable regression model building by using
		  fractional polynomials: {D}escription of {SAS}, {STATA} and
		  {R} programs},
  author	= {W. Sauerbrei and C. Meier-Hirmer and A. Benner and P.
		  Royston},
  journal	= {Computational Statistics \& Data Analysis},
  year		= 2006,
  volume	= 50,
  number	= 12,
  pages		= {3464--3485}
}

@Article{	  sauerbreietal2006,
  title		= {Multivariable regression model building by using
		  fractional polynomials: {D}escription of {SAS}, {STATA} and
		  {R} programs},
  author	= {W. Sauerbrei and C. Meier-Hirmer and A. Benner and P.
		  Royston},
  journal	= {Computational Statistics \& Data Analysis},
  year		= 2006,
  volume	= 50,
  number	= 12,
  pages		= {3464--3485}
}

@Article{	  scha90,
  author	= {R.E. Schapire},
  title		= {The strength of weak learnability},
  journal	= {Machine Learning},
  year		= {1990},
  volume	= {5},
  pages		= {197--227}
}

@Article{	  scha90,
  author	= {R.E. Schapire},
  title		= {The strength of weak learnability},
  journal	= {Machine Learning},
  year		= {1990},
  volume	= {5},
  pages		= {197--227}
}

@Article{	  schaetal98,
  author	= {R.E. Schapire and Y. Freund and P. Bartlett and W.S. Lee},
  title		= {Boosting the margin: a new explanation for the
		  effectiveness of voting methods},
  journal	= {The Annals of Statistics},
  year		= {1998},
  volume	= {26},
  pages		= {1651--1686}
}

@Article{	  schaetal98,
  author	= {R.E. Schapire and Y. Freund and P. Bartlett and W.S. Lee},
  title		= {Boosting the margin: a new explanation for the
		  effectiveness of voting methods},
  journal	= {The Annals of Statistics},
  year		= {1998},
  volume	= {26},
  pages		= {1651--1686}
}

@InProceedings{	  schap02,
  author	= {R.E. Schapire},
  title		= {The boosting approach to machine learning: an overview},
  optcrossref	= {},
  optkey	= {},
  booktitle	= {MSRI Workshop on Nonlinear Estimation and Classification},
  pages		= {},
  year		= {2002},
  editor	= {D.D. Denison and M.H. Hansen and C.C. Holmes and B.
		  Mallick and B. Yu},
  optvolume	= {},
  optnumber	= {},
  series	= {},
  optaddress	= {},
  optmonth	= {},
  optorganization={},
  publisher	= {Springer},
  optnote	= {},
  optannote	= {}
}

@InProceedings{	  schap02,
  author	= {R.E. Schapire},
  title		= {The boosting approach to machine learning: an overview},
  optcrossref	= {},
  optkey	= {},
  booktitle	= {MSRI Workshop on Nonlinear Estimation and Classification},
  pages		= {},
  year		= {2002},
  editor	= {D.D. Denison and M.H. Hansen and C.C. Holmes and B.
		  Mallick and B. Yu},
  optvolume	= {},
  optnumber	= {},
  series	= {},
  optaddress	= {},
  optmonth	= {},
  optorganization={},
  publisher	= {Springer},
  optnote	= {},
  optannote	= {}
}

@Article{	  schasin00,
  author	= {R.E. Schapire and Y. Singer},
  title		= {Boostexter: a boosting-based system for text
		  categorization},
  journal	= {Machine Learning},
  year		= {2000},
  volume	= {39},
  pages		= {135--168}
}

@Article{	  schasin00,
  author	= {R.E. Schapire and Y. Singer},
  title		= {Boostexter: a boosting-based system for text
		  categorization},
  journal	= {Machine Learning},
  year		= {2000},
  volume	= {39},
  pages		= {135--168}
}

@Article{	  schmid+hothorn:2008b,
  author	= {Matthias Schmid and Torsten Hothorn},
  title		= {Boosting Additive Models using Component-wise {P}-splines
		  as Base-learners},
  journal	= {Computational Statistics \& Data Analysis},
  year		= {2008},
  volume	= 53,
  number	= 2,
  pages		= {298--311}
}

@Book{		  south46,
  author	= {R.V. Southwell},
  title		= {Relaxation Methods in Theoretical Physics},
  publisher	= {Oxford Univeristy Press},
  year		= {1946}
}

@Book{		  south46,
  author	= {R.V. Southwell},
  title		= {Relaxation Methods in Theoretical Physics},
  publisher	= {Oxford Univeristy Press},
  year		= {1946}
}

@InProceedings{	  street1995,
  author	= {W. N. Street and O. L. Mangasarian and and W. H. Wolberg},
  title		= {An inductive learning approach to prognostic prediction},
  year		= 1995,
  booktitle	= {Proceedings of the Twelfth International Conference on
		  Machine Learning},
  editors	= {A. Prieditis and S. Russell},
  pages		= {522--530},
  publisher	= {Morgan Kaufmann Publishers Inc.},
  address	= {San Francisco, CA}
}

@Article{	  sueltmannetal2005,
  author	= {H. S{\"u}ltmann and A. von Heydebreck and W. Huber and R.
		  Kuner and A. Bune{\ss} and M. Vogt and B. Gunawan and M.
		  Vingron and L. F{\"u}zes{\'i} and A. Poustka},
  title		= {Gene expression in kidney cancer is associated with novel
		  tumor subtypes, cytogenetic abnormalities and metastasis
		  formation},
  journal	= {Clinical Cancer Research},
  year		= {2005},
  volume	= 11,
  number	= 2,
  pages		= {646--655}
}

@Article{	  sueltmannetal2005,
  author	= {H. S{\"u}ltmann and A. von Heydebreck and W. Huber and R.
		  Kuner and A. Bune{\ss} and M. Vogt and B. Gunawan and M.
		  Vingron and L. F{\"u}zes{\'i} and A. Poustka},
  title		= {Gene expression in kidney cancer is associated with novel
		  tumor subtypes, cytogenetic abnormalities and metastasis
		  formation},
  journal	= {Clinical Cancer Research},
  year		= {2005},
  volume	= 11,
  number	= 2,
  pages		= {646--655}
}

@Article{	  tem00,
  author	= {V.N. Temlyakov},
  title		= {Weak greedy algorithms},
  journal	= {Advances in Computational Mathematics},
  year		= {2000},
  volume	= {12},
  optnumber	= {},
  pages		= {213--227}
}

@Article{	  tem00,
  author	= {V.N. Temlyakov},
  title		= {Weak greedy algorithms},
  journal	= {Advances in Computational Mathematics},
  year		= {2000},
  volume	= {12},
  optnumber	= {},
  pages		= {213--227}
}

@Article{	  tibs96,
  author	= {R. Tibshirani},
  title		= {Regression shrinkage and selection via the {L}asso},
  journal	= {Journal of the Royal Statistical Society, Series B},
  year		= {1996},
  volume	= {58},
  pages		= {267--288}
}

@Article{	  tibs96,
  author	= {R. Tibshirani},
  title		= {Regression shrinkage and selection via the {L}asso},
  journal	= {Journal of the Royal Statistical Society, Series B},
  year		= {1996},
  volume	= {58},
  pages		= {267--288}
}

@Book{		  tuk77,
  author	= {J.W. Tukey},
  title		= {Exploratory Data Analysis},
  publisher	= {Addison-Wesley},
  year		= {1977},
  address	= {Reading, MA}
}

@Book{		  tuk77,
  author	= {J.W. Tukey},
  title		= {Exploratory Data Analysis},
  publisher	= {Addison-Wesley},
  year		= {1977},
  address	= {Reading, MA}
}

@Article{	  tutzbi05,
  year		= {2007},
  author	= {G. Tutz and H. Binder},
  title		= {Boosting {R}idge regression},
  journal	= {Computational Statistics \& Data Analysis},
  note		= {(in press)}
}

@Article{	  tutzbi05,
  year		= {2007},
  author	= {G. Tutz and H. Binder},
  title		= {Boosting {R}idge regression},
  journal	= {Computational Statistics \& Data Analysis},
  note		= {(in press)}
}

@Article{	  tutzbi06,
  year		= 2006,
  author	= {G. Tutz and H. Binder},
  title		= {Generalized additive modelling with implicit variable
		  selection by likelihood based boosting},
  journal	= {Biometrics},
  volume	= 62,
  pages		= {961--971}
}

@Article{	  tutzbi06,
  year		= 2006,
  author	= {G. Tutz and H. Binder},
  title		= {Generalized additive modelling with implicit variable
		  selection by likelihood based boosting},
  journal	= {Biometrics},
  volume	= 62,
  pages		= {961--971}
}

@Article{	  tutzhe05,
  author	= {G. Tutz and K. Hechenbichler},
  title		= {Aggregating classifiers with ordinal response structure},
  year		= {2005},
  journal	= {Journal Statistical Computation and Simulation},
  volume	= {75},
  optnumber	= {},
  pages		= {391--408}
}

@Article{	  tutzhe05,
  author	= {G. Tutz and K. Hechenbichler},
  title		= {Aggregating classifiers with ordinal response structure},
  year		= {2005},
  journal	= {Journal Statistical Computation and Simulation},
  volume	= {75},
  optnumber	= {},
  pages		= {391--408}
}

@Article{	  tutzle05,
  year		= 2007,
  author	= {G. Tutz and F. Leitenstorfer},
  title		= {Generalized smooth monotonic regression in additive
		  modelling},
  journal	= {Journal of Computational and Graphical Statistics},
  volume	= {16},
  pages		= {165--188}
}

@Article{	  tutzle05,
  year		= 2007,
  author	= {G. Tutz and F. Leitenstorfer},
  title		= {Generalized smooth monotonic regression in additive
		  modelling},
  journal	= {Journal of Computational and Graphical Statistics},
  volume	= {16},
  pages		= {165--188}
}

@Article{	  tutzre05,
  year		= {2007},
  author	= {G. Tutz and F. Reithinger},
  title		= {Flexible semiparametric mixed models},
  journal	= {Statistics in Medicine},
  volume	= 26,
  number	= 14,
  pages		= {2872--2900}
}

@Article{	  tutzre05,
  year		= {2007},
  author	= {G. Tutz and F. Reithinger},
  title		= {Flexible semiparametric mixed models},
  journal	= {Statistics in Medicine},
  volume	= 26,
  number	= 14,
  pages		= {2872--2900}
}

@Misc{		  uci1998,
  author	= {C. L. Blake and C. J. Merz},
  title		= {{UCI} Repository of machine learning databases},
  year		= {1998},
  url		= {http://www.ics.uci.edu/~mlearn/MLRepository.html},
  institution	= {University of California, Irvine, Dept. of Information and
		  Computer Sciences}
}

@Book{		  vdlrob03,
  author	= {M.J. van der Laan and J.M. Robins},
  title		= {Unified Methods for Censored Longitudinal Data and
		  Causality},
  publisher	= {Springer},
  year		= {2003}
}

@Book{		  vdlrob03,
  author	= {M.J. van der Laan and J.M. Robins},
  title		= {Unified Methods for Censored Longitudinal Data and
		  Causality},
  publisher	= {Springer},
  year		= {2003}
}

@Article{	  west01,
  author	= {M. West and C. Blanchette and H. Dressman and E. Huang and
		  S. Ishida and R. Spang and H. Zuzan and J. Olson and J.
		  Marks and J. Nevins},
  title		= {Predicting the clinical status of human breast cancer by
		  using gene expression profiles},
  journal	= {Proceedings of the National Academy of Sciences (USA)},
  year		= {2001},
  volume	= {98},
  optnumber	= {},
  pages		= {11462--11467}
}

@Article{	  yaoetal05,
  author	= {Y. Yao and L. Rosasco and A. Caponnetto},
  title		= {On early stopping in gradient descent learning},
  journal	= {Constructive Approximation},
  year		= 2007,
  note		= {(in press)},
  url		= {http://math.berkeley.edu/~yao/publications/earlystop.pdf}
}

@Article{	  yaoetal05,
  author	= {Y. Yao and L. Rosasco and A. Caponnetto},
  title		= {On early stopping in gradient descent learning},
  journal	= {Constructive Approximation},
  year		= 2007,
  note		= {(in press)},
  url		= {http://math.berkeley.edu/~yao/publications/earlystop.pdf}
}

@TechReport{	  zhaoyu05,
  author	= {P. Zhao and B. Yu},
  title		= {Boosted {L}asso},
  institution	= {University of California, Berkeley},
  year		= {2005},
  url		= {https://www.stat.berkeley.edu/users/pengzhao/BoostedLasso.pdf}
		  ,
  optkey	= {},
  opttype	= {},
  optnumber	= {},
  optaddress	= {},
  optmonth	= {},
  optnote	= {},
  optannote	= {}
}

@TechReport{	  zhaoyu05,
  author	= {P. Zhao and B. Yu},
  title		= {Boosted {L}asso},
  institution	= {University of California, Berkeley},
  year		= {2005},
  url		= {https://www.stat.berkeley.edu/users/pengzhao/BoostedLasso.pdf}
		  ,
  optkey	= {},
  opttype	= {},
  optnumber	= {},
  optaddress	= {},
  optmonth	= {},
  optnote	= {},
  optannote	= {}
}

@Article{	  zhaoyu06,
  author	= {P. Zhao and B. Yu},
  title		= {On model selection consistency of {L}asso},
  journal	= {Journal of Machine Learning Research},
  year		= {2006},
  volume	= {7},
  pages		= {2541--2563}
}

@Article{	  zhaoyu06,
  author	= {P. Zhao and B. Yu},
  title		= {On model selection consistency of {L}asso},
  journal	= {Journal of Machine Learning Research},
  year		= {2006},
  volume	= {7},
  pages		= {2541--2563}
}

@Article{	  zhayu05,
  author	= {T. Zhang and B. Yu},
  title		= {Boosting with early stopping: convergence and
		  consistency},
  journal	= {The Annals of Statistics},
  year		= {2005},
  volume	= {33},
  optnumber	= {},
  pages		= {1538--1579}
}

@Article{	  zhayu05,
  author	= {T. Zhang and B. Yu},
  title		= {Boosting with early stopping: convergence and
		  consistency},
  journal	= {The Annals of Statistics},
  year		= {2005},
  volume	= {33},
  optnumber	= {},
  pages		= {1538--1579}
}

@TechReport{	  zhuetal05,
  author	= {J. Zhu and S. Rosset and H. Zou and T. Hastie},
  title		= {Multiclass {AdaBoost}},
  institution	= {Stanford University},
  year		= {2005},
  url		= {http://www-stat.stanford.edu/~hastie/Papers/samme.pdf}
}

@TechReport{	  zhuetal05,
  author	= {J. Zhu and S. Rosset and H. Zou and T. Hastie},
  title		= {Multiclass {AdaBoost}},
  institution	= {Stanford University},
  year		= {2005},
  url		= {http://www-stat.stanford.edu/~hastie/Papers/samme.pdf}
}

@Article{	  zou06,
  author	= {H. Zou},
  title		= {The adaptive {L}asso and its oracle properties},
  journal	= {Journal of the American Statistical Association},
  year		= {2006},
  volume	= {101},
  optnumber	= {},
  pages		= {1418--1429}
}

@Article{	  zou06,
  author	= {H. Zou},
  title		= {The adaptive {L}asso and its oracle properties},
  journal	= {Journal of the American Statistical Association},
  year		= {2006},
  volume	= {101},
  optnumber	= {},
  pages		= {1418--1429}
}
