# Supplementary material for: A statistical model for the analysis of beta values in DNA methylation studies
Source: BMC Bioinformatics. 2016 Nov 22;17:480. doi: 10.1186/s12859-016-1347-4 (PMC5120494; doi:10.1186/s12859-016-1347-4)
Supplement: Additional file 3 — R package mboostDevel. (GZ 2038 kb) [file 12859_2016_1347_MOESM3_ESM.gz › mboostDevel/vignettes/mboost.Rout.save]

> options(prompt = "R> ", continue = "+  ", digits = 4)

> set.seed(290875)

> if (!require("mboostDevel")) install.packages("mboostDevel", 
+     dependencies = TRUE)
Loading required package: mboostDevel
Loading required package: parallel
This is mboostDevel 2.4-0. See ‘package?mboostDevel’ and the NEWS file
for a complete list of changes.


> library("mboostDevel")

> if (!require("party")) install.packages("party", dependencies = TRUE)
Loading required package: party
Loading required package: grid
Loading required package: zoo

Attaching package: ‘zoo’

The following objects are masked from ‘package:base’:

    as.Date, as.Date.numeric

Loading required package: sandwich
Loading required package: strucchange
Loading required package: modeltools
Loading required package: stats4

> library("party")

> if (file.exists("model.Rda")) {
+     load("model.Rda")
+     mboost <- function(...) return(model)
+     cvrisk <- function(...) return(cvm)
+ }

> data("bodyfat", package = "TH.data")

> features <- names(bodyfat)[-2]

> fml <- paste("bols(", features, ")", collapse = " + ")

> fms <- paste("bbs(", features, ", center = TRUE, df = 1)", 
+     collapse = " + ")

> fmt <- "btree(hipcirc, waistcirc, tree_controls = ctree_control(maxdepth = 2, mincriterion = 0))"

> fm <- as.formula(paste("DEXfat", paste(fml, fms, fmt, 
+     sep = "+"), sep = "~"))

> library("mboostDevel")

> print(fm)
DEXfat ~ bols(age) + bols(waistcirc) + bols(hipcirc) + bols(elbowbreadth) + 
    bols(kneebreadth) + bols(anthro3a) + bols(anthro3b) + bols(anthro3c) + 
    bols(anthro4) + bbs(age, center = TRUE, df = 1) + bbs(waistcirc, 
    center = TRUE, df = 1) + bbs(hipcirc, center = TRUE, df = 1) + 
    bbs(elbowbreadth, center = TRUE, df = 1) + bbs(kneebreadth, 
    center = TRUE, df = 1) + bbs(anthro3a, center = TRUE, df = 1) + 
    bbs(anthro3b, center = TRUE, df = 1) + bbs(anthro3c, center = TRUE, 
    df = 1) + bbs(anthro4, center = TRUE, df = 1) + btree(hipcirc, 
    waistcirc, tree_controls = ctree_control(maxdepth = 2, mincriterion = 0))

> model <- mboost(fm, data = bodyfat, family = QuantReg(tau = 0.5))

> model[1000]

	 Model-based Boosting

Call:
mboost(formula = fm, data = bodyfat, family = QuantReg(tau = 0.5))


	 Quantile Regression 

Loss function: tau * (y - f) * ((y - f) >= 0) - (1 - tau) * (y - f) * ((y -  
     f) < 0) 
 

Number of boosting iterations: mstop = 1000 
Step size:  0.1 
Offset:  29.63 
Number of baselearners:  19 


> cvm <- cvrisk(model, grid = 1:100 * 10)

> model[mstop(cvm)]

	 Model-based Boosting

Call:
mboost(formula = fm, data = bodyfat, family = QuantReg(tau = 0.5))


	 Quantile Regression 

Loss function: tau * (y - f) * ((y - f) >= 0) - (1 - tau) * (y - f) * ((y -  
     f) < 0) 
 

Number of boosting iterations: mstop = 460 
Step size:  0.1 
Offset:  29.63 
Number of baselearners:  19 


> cex <- 1.3

> layout(matrix(c(1, 2, 1, 3), nr = 2))

> par(mai = par("mai") * c(0.8, 1.1, 0.8, 0.8))

> plot(cvm, cex.lab = cex)

> mtext(text = "(A)", side = 3, 1, adj = 1)

> plot(model, which = "bols(anthro3b", cex.lab = cex)

> mtext(text = "(B)", side = 3, 1, adj = 1)

> plot(model, which = "bbs(anthro3b", ylim = range(predict(model, 
+     which = "bols(anthro3b")), cex.lab = cex)

> mtext(text = "(C)", side = 3, 1, adj = 1)

> nd <- with(bodyfat, expand.grid(hipcirc = h <- seq(from = min(hipcirc), 
+     to = max(hipcirc), length = 100), waistcirc = w <- seq(from = min(wai .... [TRUNCATED] 

> col <- c("#023FA5", "#1141A4", "#1A44A4", "#2146A4", 
+     "#2749A4", "#2C4BA4", "#304DA4", "#3550A5", "#3852A5", "#3C54A6", 
+     "#4056A6", "#43 ..." ... [TRUNCATED] 

> print(plot(model, which = "btree", newdata = nd, col.regions = col, 
+     at = seq(from = -16, to = 16, length = 100)))

> save(model, cvm, file = "model.Rda")

> nd <- with(bodyfat, data.frame(anthro3b = seq(min(anthro3b), 
+     max(anthro3b), length = 100)))

> pr <- predict(model, which = "anthro3b", newdata = nd)

> pr <- rowSums(pr)

> plot(nd$anthro3b, pr, type = "l", xlab = "anthro3b", 
+     ylab = "f(anthro3b)")

> lines(nd$anthro3b, predict(model, which = "bols(anthro3b", 
+     newdata = nd), type = "l", lty = "dashed")

 *** Run successfully completed ***
> proc.time()
   user  system elapsed 
 42.153   0.279  45.487 
