# Supplementary material for: A statistical model for the analysis of beta values in DNA methylation studies
Source: BMC Bioinformatics. 2016 Nov 22;17:480. doi: 10.1186/s12859-016-1347-4 (PMC5120494; doi:10.1186/s12859-016-1347-4)
Supplement: Additional file 3 — R package mboostDevel. (GZ 2038 kb) [file 12859_2016_1347_MOESM3_ESM.gz › mboostDevel/vignettes/mboost_tutorial.bib]

@BOOK{deBoor:splines:1978,
  title = {A Practical Guide to Splines},
  publisher = {Springer, New York},
  year = {1978},
  author = {de Boor, C.},
  keywords = {B-splines}
}

@BOOK{PinheiroBates:2000,
  title = {Mixed-Effects Models in S and S-PLUS},
  publisher = {Springer-Verlag, New York},
  year = 2000,
  author = {Jose Pinheiro and Douglas Bates}
}

@MANUAL{lme4,
  title = {lme4: Linear mixed-effects models using {S4} classes},
  author = {Douglas Bates and Martin Maechler and Ben Bolker},
  year = {2011},
  note = {{R} package version 0.999375-42},
  url = {http://CRAN.R-project.org/package=lme4}
}

@ARTICLE{rf,
  author = {L. Breiman},
  title = {Random Forests},
  journal = {Machine Learning},
  year = {2001},
  volume = {45},
  pages = {5--32}
}

@ARTICLE{Breiman99,
  author = {L. Breiman},
  title = {Prediction Games and Arcing Algorithms},
  journal = {Neural Computation},
  year = {1999},
  volume = {11},
  pages = {1493--1517}
}

@ARTICLE{Breiman98,
  author = {L. Breiman},
  title = {Arcing Classifiers (with Discussion)},
  journal = {The Annals of Statistics},
  year = {1998},
  volume = {26},
  pages = {801--849}
}

@ARTICLE{Buehlmann2006,
  author = {Peter B{\"u}hlmann},
  title = {Boosting for High-Dimensional Linear Models},
  journal = {The Annals of Statistics},
  year = {2006},
  volume = {34},
  pages = {559--583},
  key = {494}
}

@ARTICLE{BuhlmannHothorn06,
  author = {P. B{\"u}hlmann and T. Hothorn},
  title = {Boosting Algorithms: Regularization, Prediction and Model Fitting
	(with Discussion)},
  journal = {Statistical Science},
  year = {2007},
  volume = {22},
  pages = {477--522}
}

@ARTICLE{BuehlmannYu2003,
  author = {Peter B{\"u}hlmann and Bin Yu},
  title = {Boosting with the {$L_2$} Loss: Regression and Classification},
  journal = {Journal of the American Statistical Association},
  year = {2003},
  volume = {98},
  pages = {324--338},
  key = {429}
}

@ARTICLE{Efron2002,
  author = {Bradley {Efron} and Trevor Hastie and Lain Johnstone and Robert Tibshirani},
  title = {Least Angle Regression},
  journal = {Annals of Statistics},
  year = {2004},
  volume = {32},
  pages = {407--499}
}

@ARTICLE{eilers1996,
  author = {Eilers, Paul H. C. and Marx, Brian D.},
  title = {Flexible Smoothing with {B}-splines and Penalties (with discussion)},
  journal = {Statistical Science},
  year = {1996},
  volume = {11},
  pages = {89--121},
  cisid = {180087},
  keywords = {Generalized linear models; Smoothing; nonparametric models; Splines;
	Density estimation}
}

@ARTICLE{Fan2010,
  author = {J. Fan and J. Lv},
  title = {A selective overview of variable selection in high dimensional feature
	space},
  journal = {Statistica Sinica},
  year = {2010},
  volume = {20},
  pages = {101--148}
}

@ARTICLE{Fenske:2011,
  author = {Nora Fenske and Thomas Kneib and Torsten Hothorn},
  title = {Identifying risk factors for severe childhood malnutrition by boosting
	additive quantile regression},
  journal = {Journal of the American Statistical Association},
  year = {2011},
  volume = {106},
  pages = {494--510}
}

@ARTICLE{Fens2011,
  author = {Nora {Fenske} and Thomas {Kneib} and Torsten {Hothorn}},
  title = {Identifying Risk Factors for Severe Childhood Malnutrition by Boosting
	Additive Quantile Regression},
  journal = {Journal of the American Statistical Association},
  year = {2011},
  volume = {106},
  pages = {494-510},
  number = {494}
}

@INPROCEEDINGS{nr:freund.schapire:1996,
  author = {Y. Freund and R. Schapire},
  title = {Experiments With a New Boosting Algorithm},
  booktitle = {Proceedings of the Thirteenth International Conference on Machine
	Learning Theory},
  year = {1996},
  pages = {148--156},
  address = {San Francisco, CA},
  publisher = {San Francisco: Morgan Kaufmann Publishers Inc.}
}

@ARTICLE{friedman2001,
  author = {J. H. Friedman},
  title = {Greedy Function Approximation: A Gradient Boosting Machine},
  journal = {The Annals of Statistics},
  year = {2001},
  volume = {29},
  pages = {1189--1232}
}

@ARTICLE{friedmanetal2000,
  author = {J. H. Friedman and T. Hastie and R. Tibshirani},
  title = {Additive Logistic Regression: A Statistical View of Boosting (with
	Discussion)},
  journal = {The Annals of Statistics},
  year = {2000},
  volume = {28},
  pages = {337--407}
}

@ARTICLE{garcia,
  author = {A. L. Garcia and K. Wagner and T. Hothorn and C. Koebnick and H.-J.
	F. Zunft and U. Tippo},
  title = {Improved prediction of body fat by measuring skinfold thickness,
	circumferences, and bone breadths},
  journal = {Obesity Research},
  year = {2005},
  volume = {13},
  pages = {626--634},
  number = {3}
}

@ARTICLE{Hast:comment:2007,
  author = {Hastie, Trevor},
  title = {Comment: Boosting Algorithms: Regularization, Prediction and Model
	Fitting},
  journal = {Statistical Science},
  year = {2007},
  volume = {22},
  pages = {513--515}
}

@BOOK{hastietib,
  title = {Generalized Additive Models},
  publisher = {Chapman \& Hall},
  year = {1990},
  author = {T. Hastie and R. Tibshirani},
  address = {London}
}

@BOOK{elements2,
  title = {The Elements of Statistical Learning: Data Mining, Inference, and
	Prediction},
  publisher = {Springer},
  year = {2009},
  author = {T. Hastie and R. Tibshirani and J. Friedman},
  address = {New York},
  edition = {2}
}

@PHDTHESIS{Hofner:PhDThesis:2011,
  author = {Benjamin Hofner},
  title = {Boosting in Structured Additive Models},
  school = {Department of Statistics, Ludwig-Maximilians-Universit{\"a}t M{\"u}nchen,
	Munich, Germany},
  year = {2011},
  type = {{PhD} thesis}
}

@ARTICLE{Hofner:unbiased:2011,
  author = {Hofner, Benjamin and Hothorn, Torsten and Kneib, Thomas and Schmid,
	Matthias},
  title = {A Framework for Unbiased Model Selection Based on Boosting},
  journal = {Journal of Computational and Graphical Statistics},
  year = {2011},
  volume = {20},
  pages = {956--971}
}

@ARTICLE{Hofner:monotonic:2011,
  author = {Hofner, Benjamin and M\"{u}ller, J\"{o}rg and Hothorn, Torsten},
  title = {Monotonicity-Constrained Species Distribution Models},
  journal = {Ecology},
  year = {2011},
  volume = {92},
  pages = {1895--1901}
}

@MANUAL{pkg:mboost:CRAN:2.1,
  title = {mboost: Model-Based Boosting},
  author = {Torsten Hothorn and Peter B{\"u}hlmann and Thomas Kneib and Matthias
	Schmid and Benjamin Hofner},
  year = {2012},
  note = {{R} package version 2.1-3},
  url = {http://CRAN.R-project.org/package=mboost}
}

@ARTICLE{Hothorn+Buehlmann+Kneib+Schmid+Hofner:mboost:2010,
  author = {Torsten Hothorn and Peter B{\"u}hlmann and Thomas Kneib and Matthias
	Schmid and Benjamin Hofner},
  title = {Model-Based Boosting 2.0},
  journal = {Journal of Machine Learning Research},
  year = {2010},
  volume = {11},
  pages = {2109--2113}
}

@ARTICLE{Hothorn:2006:JCGS,
  author = {Torsten Hothorn and Kurt Hornik and Achim Zeileis},
  title = {Unbiased Recursive Partitioning: A Conditional Inference Framework},
  journal = {Journal of Computational and Graphical Statistics},
  year = {2006},
  volume = {15},
  pages = {651--674}
}

@ARTICLE{Kneib:Hothorn:Tutz:modelchoice:2009,
  author = {Kneib, Thomas and Hothorn, Torsten and Tutz, Gerhard},
  title = {Variable Selection and Model Choice in Geoadditive Regression Models},
  journal = {Biometrics},
  year = {2009},
  volume = {65},
  pages = {626--634}
}

@BOOK{Koen2005,
  title = {Quantile Regression},
  publisher = {Cambridge University Press},
  year = {2005},
  author = { Roger {Koenker}},
  address = {New York}
}

@ARTICLE{mayr:gamboostlss:2011,
  author = {A. Mayr and N. Fenske and B. Hofner and T. Kneib and M. Schmid},
  title = {Generalized additive models for location, scale and shape for high-dimensional
	data -- a flexible approach based on boosting},
  journal = {Journal of the Royal Statistical Society: Series C (Applied Statistics)},
  year = {2012},
  volume = 61,
  pages = {403--427}
}

@ARTICLE{Mayr:mstop:2012,
  author = {Andreas Mayr and Benjamin Hofner and Matthias Schmid},
  title = {The importance of knowing when to stop -- a sequential stopping rule
	for component-wise gradient boosting},
  journal = {Methods of Information in Medicine},
  year = {2012},
  doi = {10.3414/ME11-02-0030},
  volume = 51,
  pages = {178--186}
}

@ARTICLE{MayrPI,
  author = {Andreas Mayr and Torsten Hothorn and Nora Fenske },
  title = {Prediction intervals for future {BMI} values of individual children
	- a non-parametric approach by quantile boosting},
  journal = {BMC Medical Research Methodology},
  year = {2012},
  volume = {12},
  number = {6},
  pages = {1--13}
}

@BOOK{mccullagh,
  title = {Generalized Linear Models},
  publisher = {Chapman \& Hall},
  year = {1989},
  author = {P. McCullagh and J. A. Nelder},
  address = {London},
  edition = {2}
}

@ARTICLE{Meins2006,
  author = { Nicolai Meinshausen},
  title = {Quantile Regression Forests},
  journal = {Journal Machine Learning Research},
  year = {2006},
  volume = {7},
  pages = {983--999},
  address = {Cambridge, MA, USA},
  issn = {1533-7928},
  publisher = {MIT Press}
}

@MANUAL{nlme2012,
  title = {nlme: Linear and Nonlinear Mixed Effects Models},
  author = {Jose Pinheiro and Douglas Bates and Saikat DebRoy and Deepayan Sarkar
	and {{R} Development Core Team}},
  year = {2012},
  note = {{R} package version 3.1-103},
  url = {http://CRAN.R-project.org/package=nlme}
}

@MANUAL{r-core:2012,
  title = {R: A Language and Environment for Statistical Computing},
  author = {{R Development Core Team}},
  organization = {{R} Foundation for Statistical Computing},
  address = {Vienna, Austria},
  year = {2012},
  note = {{ISBN} 3-900051-07-0},
  url = {http://www.R-project.org}
}

@MANUAL{Ridgeway:gbm:2010,
  title = {gbm: Generalized Boosted Regression Models},
  author = {Greg Ridgeway},
  year = {2010},
  note = {{R} package version 1.6-3.1},
  url = {http://CRAN.R-project.org/package=gbm}
}

@ARTICLE{Schmid:Hothorn:AFT-boost,
  author = {Schmid, Matthias and Hothorn, Torsten},
  title = {Flexible Boosting of Accelerated Failure Time Models},
  journal = {BMC Bioinformatics},
  year = {2008},
  volume = {9},
  pages = {269}
}

@ARTICLE{Schmid:Hothorn:boosting-p-Splines,
  author = {Schmid, Matthias and Hothorn, Torsten},
  title = {Boosting Additive Models Using Component-Wise {P}-splines},
  journal = {Computational Statistics \& Data Analysis},
  year = {2008},
  volume = {53},
  pages = {298--311}
}

@ARTICLE{Schmid:2010:PropOdds,
  author = {M. Schmid and T. Hothorn and K. O. Maloney and D. E. Weller and S.
	Potapov},
  title = {Geoadditive regression modeling of stream biological condition},
  journal = {Environmental and Ecological Statistics},
  year = {2011},
  volume = {18},
  pages = {709--733},
  number = {4}
}

@ARTICLE{Schmid:Multidim:2010,
  author = {Schmid, Matthias and Potapov, Sergej and Pfahlberg, Annette and Hothorn,
	Torsten},
  title = {Estimation and regularization techniques for regression models with
	multidimensional prediction functions},
  journal = {Statistics and Computing},
  year = {2010},
  volume = {20},
  pages = {139-150},
  issue = {2},
  keyword = {Computer Science}
}

@ARTICLE{Sobotka:2010,
  author = {Fabian Sobotka and Kneib, Thomas},
  title = {Geoadditive Expectile Regression},
  journal = {Computational Statistics and Data Analysis},
  year = {2010},
  doi = {10.1016/j.csda.2010.11.015},
  volume = 56,
  pages = {755--767}
}

@MANUAL{Tierny:Snow:2011,
  title = {snow: Simple Network of Workstations},
  author = {Luke Tierney and A. J. Rossini and Na Li and H. Sevcikova},
  year = {2011},
  note = {{R} package version 0.3-7},
  url = {http://CRAN.R-project.org/package=snow}
}

@MANUAL{Urbanek:2011,
  title = {multicore: Parallel processing of {R} code on machines with multiple
	cores or {CPUs}},
  author = {Simon Urbanek},
  year = {2011},
  note = {{R} package version 0.1-7},
  url = {http://CRAN.R-project.org/package=multicore}
}
